# Supplementary material for: Integrative bioinformatics and molecular analysis revealed the roles of mTOR/S6K Axis, CASC15, and miR-30a-3p in laryngeal squamous cell carcinoma
Source: Sci Rep. 2026 Feb 10;16:8082. doi: 10.1038/s41598-026-39618-w (PMC12960688; doi:10.1038/s41598-026-39618-w)
Supplement: Supplementary file 1 — Supplementary Material 1 [file 41598_2026_39618_MOESM1_ESM.xlsx]

## Sheet: Supplement 1A;up TCGA 0.5 desq2
Supplementary 1A: The RNA-seq data related to laryngeal cancer (TCGA):Log Fold Change > 0.5
GENE	baseMean	log2FoldChange	lfcSE	stat	pvalue	padj
MAGEA12	374.127	10.2839	1.50781	6.82039	9.08e-12	3.32e-10
SOHLH1	181.827	10.0472	1.33926	7.50205	6.28e-14	3.73e-12
MAGEA1	259.676	9.63331	1.56717	6.14696	7.9e-10	1.75e-08
CT45A10	52.0015	9.38613	1.59247	5.89408	3.77e-09	6.96e-08
SAGE1	103.853	9.37672	1.47511	6.35663	2.06e-10	5.41e-09
MAGEC2	42.9499	9.24488	1.66245	5.56099	2.68e-08	3.82e-07
MAGEA3	1144.62	8.86423	1.11069	7.98084	1.45e-15	1.3e-13
ADAMTS20	74.9173	8.61458	0.810051	10.6346	2.06e-26	2.46e-23
NOBOX	244.522	8.57374	1.59818	5.3647	8.11e-08	1.03e-06
MAGEA6	1107.88	8.50463	1.13819	7.47206	7.89e-14	4.63e-12
NR5A1	771.725	7.76829	1.10184	7.05029	1.79e-12	7.66e-11
SPDYC	104.104	7.75041	1.09118	7.10278	1.22e-12	5.54e-11
FIBCD1	1149.58	7.67884	0.849057	9.04396	1.51e-19	3.57e-17
MAGEA4	1621.17	7.67154	1.18804	6.45732	1.07e-10	2.99e-09
MAGEA10	156.699	7.62144	1.48873	5.11944	3.06e-07	3.26e-06
MAGEB2	216.324	7.56126	1.44559	5.23056	1.69e-07	1.95e-06
MAGEA9B	51.7356	7.55458	1.41046	5.35613	8.5e-08	1.07e-06
SOST	184.744	7.44858	0.871654	8.54533	1.28e-17	1.78e-15
HOXD13	268.152	7.29714	0.802746	9.09023	9.88e-20	2.43e-17
CALB1	2454.8	7.27531	0.847371	8.58575	9.02e-18	1.33e-15
GBX2	41.5659	7.23947	0.844063	8.57692	9.74e-18	1.42e-15
PRAME	1055.08	7.20437	0.782433	9.20765	3.33e-20	9.8e-18
CTCFL	61.3156	7.08577	1.37342	5.15923	2.48e-07	2.71e-06
DDX53	26.3855	7.03285	2.03408	3.45751	0.0005452	0.00217983
GOLGA6L7	70.2464	7.01699	1.18616	5.9157	3.3e-09	6.23e-08
LIN28B	22.1435	6.85572	1.37857	4.97308	6.59e-07	6.39e-06
ZIC5	258.986	6.83987	0.532308	12.8495	8.66e-38	1.55e-33
TLX3	53.2936	6.8303	1.13118	6.03819	1.56e-09	3.19e-08
STRA8	37.0077	6.80845	1.05475	6.45503	1.08e-10	3.02e-09
IGFL3	242.482	6.75946	0.933379	7.24192	4.42e-13	2.26e-11
PRR9	474.223	6.73471	0.889398	7.57221	3.67e-14	2.29e-12
PAGE2	18.4871	6.65979	1.76056	3.78278	0.000155088	0.000747522
GPR50	155.256	6.63144	1.09656	6.04747	1.47e-09	3.04e-08
IGF2BP1	726.71	6.60506	0.719937	9.17449	4.54e-20	1.27e-17
MAGEA11	494.491	6.53887	1.04148	6.27842	3.42e-10	8.49e-09
KRTAP19-1	14.72	6.53037	1.18641	5.50431	3.71e-08	5.12e-07
CSAG1	267.614	6.51738	1.19418	5.45764	4.83e-08	6.48e-07
COL10A1	1862.97	6.48213	0.609212	10.6402	1.94e-26	2.46e-23
ERVV-2	17.0424	6.47551	1.15944	5.58501	2.34e-08	3.39e-07
DPPA2	19.8046	6.43245	1.39134	4.6232	3.78e-06	2.99e-05
CR589904.2	26.1829	6.30886	1.21576	5.18923	2.11e-07	2.35e-06
ZNF280A	14.7597	6.27035	1.09531	5.72475	1.04e-08	1.67e-07
CTAG2	12.1496	6.25077	1.90468	3.2818	0.00103148	0.0037816
LCE2B	11.8813	6.21601	1.3202	4.70838	2.5e-06	2.08e-05
SPATA21	29.7946	6.21228	1.12185	5.53754	3.07e-08	4.32e-07
BRDT	168.199	6.15518	1.22893	5.00858	5.48e-07	5.44e-06
COL11A1	2830.65	6.1528	0.707109	8.70134	3.28e-18	5.55e-16
TEX15	93.9737	6.14923	1.04024	5.91136	3.39e-09	6.37e-08
HOXC12	13.5326	6.14364	1.30261	4.7164	2.4e-06	2.01e-05
HTR2C	59.818	6.14074	0.892169	6.88294	5.86e-12	2.25e-10
FOXI3	83.1799	6.10106	0.972136	6.27593	3.48e-10	8.6e-09
FGF19	101.768	6.08063	0.999452	6.08396	1.17e-09	2.49e-08
GAST	126.783	6.07867	0.679536	8.94532	3.71e-19	8.21e-17
SLC1A6	40.0292	6.04932	0.968104	6.24863	4.14e-10	9.98e-09
ERVV-1	12.4377	6.02405	1.16054	5.19073	2.09e-07	2.34e-06
PTX4	80.5105	6.00067	0.991638	6.05127	1.44e-09	2.98e-08
MAGEC1	26.255	5.98993	1.86979	3.20353	0.00135756	0.00478103
NKX2-2	17.4453	5.98453	1.20771	4.95527	7.22e-07	6.92e-06
EN1	418.585	5.9774	0.709038	8.43029	3.45e-17	4.36e-15
GPR149	47.8342	5.92975	1.0936	5.4222	5.89e-08	7.69e-07
RNASE10	178.438	5.92952	0.720527	8.22943	1.88e-16	2.02e-14
LGSN	19.9459	5.91673	1.21163	4.8833	1.04e-06	9.59e-06
MAGEB6	10.8208	5.82326	1.26967	4.58645	4.51e-06	3.48e-05
HOXD11	129.06	5.77781	0.55972	10.3227	5.56e-25	4.16e-22
CSAG2	8.72686	5.77705	1.27609	4.52716	5.98e-06	4.45e-05
VAX1	35.2439	5.75066	0.836584	6.87398	6.24e-12	2.38e-10
PAX3	59.6768	5.7295	0.909412	6.30023	2.97e-10	7.51e-09
FEZF1	63.9254	5.66622	0.812459	6.97416	3.08e-12	1.27e-10
MMP11	10288	5.64688	0.531303	10.6283	2.2e-26	2.47e-23
MIOX	62.4187	5.6433	0.834075	6.76594	1.32e-11	4.6e-10
NLRP7	132.413	5.63556	0.736861	7.64806	2.04e-14	1.36e-12
HOXD12	9.34454	5.61513	0.82943	6.76986	1.29e-11	4.48e-10
LCE1A	13.296	5.58746	1.19839	4.66246	3.12e-06	2.54e-05
BX276092.9	8.67264	5.49618	0.9637	5.7032	1.18e-08	1.87e-07
CHIT1	662.841	5.49121	0.73028	7.51932	5.51e-14	3.33e-12
CDX2	41.948	5.43815	1.10941	4.90183	9.49e-07	8.87e-06
RAB3B	1409.34	5.42607	0.666904	8.13622	4.08e-16	4.06e-14
CCNP	112.527	5.42528	0.577645	9.39207	5.88e-21	2.06e-18
TMPRSS15	8.12898	5.41191	1.07098	5.05322	4.34e-07	4.44e-06
ZAN	93.4428	5.3893	0.593315	9.08338	1.05e-19	2.55e-17
PRR20G	19.4222	5.3859	0.898971	5.99119	2.08e-09	4.14e-08
SPANXB1	9.59259	5.38196	1.31831	4.08247	4.46e-05	0.000255973
COX7B2	6.61468	5.37738	2.07484	2.59171	0.00954999	0.0250404
FSTL5	58.8624	5.36776	1.19209	4.50282	6.71e-06	4.93e-05
LHX3	15.9552	5.32664	0.994667	5.3552	8.55e-08	1.07e-06
HMX2	19.0231	5.30797	1.02102	5.19869	2.01e-07	2.26e-06
LCE6A	6.2718	5.29542	1.33666	3.96168	7.44e-05	0.000395951
SOX1	32.214	5.2708	1.26174	4.17741	2.95e-05	0.000178402
IBSP	75.9387	5.27038	0.608848	8.65633	4.87e-18	7.51e-16
HOXC13	393.414	5.24012	0.497476	10.5334	6.06e-26	5.47e-23
RSPH6A	8.66634	5.23758	1.01251	5.17287	2.31e-07	2.53e-06
HOXB9	140.332	5.22269	0.649873	8.03648	9.25e-16	8.59e-14
LAMA1	1070.83	5.20418	0.646784	8.04625	8.54e-16	7.98e-14
TAF11L11	8.43385	5.19868	1.39264	3.73296	0.000189245	0.000884129
ZFP42	36.3828	5.17609	1.09063	4.74597	2.08e-06	1.77e-05
MMP13	6773.75	5.16338	0.78382	6.58746	4.47e-11	1.38e-09
KHDC1L	9.91133	5.16325	1.03697	4.9792	6.38e-07	6.22e-06
SPP1	14151.5	5.1501	0.624294	8.24948	1.59e-16	1.77e-14
NR2E1	51.4286	5.14001	0.804956	6.38546	1.71e-10	4.58e-09
HOXA13	87.0055	5.12913	0.675373	7.59451	3.09e-14	1.97e-12
FAM71F1	18.5559	5.12705	0.878893	5.83354	5.43e-09	9.6e-08
LCE2A	11.5796	5.12686	1.29629	3.95503	7.65e-05	0.00040498
PDIA2	114.981	5.12374	0.795816	6.43834	1.21e-10	3.33e-09
TDRD5	250.723	5.11628	0.736128	6.95025	3.65e-12	1.48e-10
AADACL3	5.56034	5.11244	1.39574	3.66288	0.000249391	0.00111653
ESM1	398.343	5.10999	0.405806	12.5922	2.33e-36	2.09e-32
TRIML2	43.093	5.10918	0.902428	5.6616	1.5e-08	2.31e-07
KLHDC7B	2119.12	5.08502	0.585728	8.68153	3.9e-18	6.37e-16
LCE2C	10.9568	5.03955	1.1447	4.40252	1.07e-05	7.4e-05
FTHL17	5.2308	5.03889	1.91721	2.62825	0.00858262	0.0229023
PLPP4	210.944	5.03634	0.56357	8.93651	4.02e-19	8.61e-17
RIPPLY2	6.26937	5.0355	1.13392	4.4408	8.96e-06	6.34e-05
MYL7	6.32723	5.03254	0.999632	5.03439	4.79e-07	4.83e-06
FBN2	3650.31	5.03105	0.610981	8.23439	1.8e-16	1.95e-14
LRRC15	2147.28	5.01195	0.585159	8.56512	1.08e-17	1.51e-15
SERPINA12	15.0886	5.00423	1.11596	4.48424	7.32e-06	5.34e-05
TMEM235	6.12226	5.00384	1.0311	4.85291	1.22e-06	1.1e-05
FOLR3	97.0607	5.00098	0.679143	7.36367	1.79e-13	9.85e-12
CST1	1094.25	4.99458	0.77551	6.44038	1.19e-10	3.29e-09
CACNA1B	378.297	4.99271	0.633352	7.88299	3.2e-15	2.58e-13
METTL11B	17.542	4.9915	0.747144	6.68078	2.38e-11	7.77e-10
CFHR4	7.21845	4.97615	1.12109	4.43865	9.05e-06	6.39e-05
C11orf86	12.2588	4.96155	1.09796	4.51886	6.22e-06	4.61e-05
ASPRV1	3034.18	4.95707	0.751969	6.59212	4.34e-11	1.36e-09
HBQ1	7.06907	4.94547	1.04313	4.741	2.13e-06	1.81e-05
LHX9	96.2449	4.93135	0.842444	5.85362	4.81e-09	8.66e-08
SPRR2G	3631.01	4.9153	0.773956	6.35088	2.14e-10	5.58e-09
NKX2-5	107.974	4.90993	0.807143	6.0831	1.18e-09	2.5e-08
MUC17	8.27215	4.90927	1.01486	4.83739	1.32e-06	1.18e-05
WT1	19.9112	4.90466	0.937284	5.23284	1.67e-07	1.93e-06
COL22A1	810.427	4.90159	0.639102	7.6695	1.73e-14	1.16e-12
HNF1A	18.6991	4.89942	0.997226	4.91305	8.97e-07	8.43e-06
SPINK6	449.73	4.8803	0.864987	5.64205	1.68e-08	2.53e-07
MAGEA9	4.67558	4.87617	1.84017	2.64985	0.00805284	0.0216984
PLPPR5	9.7144	4.87488	0.912521	5.34221	9.18e-08	1.14e-06
SOHLH2	19.6896	4.86188	0.93568	5.19609	2.04e-07	2.29e-06
CGB5	5.49353	4.83852	0.971163	4.98219	6.29e-07	6.15e-06
EZHIP	5.46352	4.83502	1.50823	3.20576	0.00134705	0.00474961
HOXC11	141.877	4.8323	0.625376	7.72703	1.1e-14	7.9e-13
MUCL1	333.607	4.8302	0.830213	5.81803	5.95e-09	1.03e-07
TDRD15	9.33731	4.81849	1.77098	2.7208	0.00651236	0.0181557
PNCK	727.71	4.80997	0.514527	9.34833	8.9e-21	3.01e-18
SEC14L4	54.7859	4.7842	0.714528	6.69561	2.15e-11	7.1e-10
FGA	8.95717	4.75959	1.16659	4.07992	4.51e-05	0.000258131
FTCD	38.9485	4.73221	0.829206	5.70692	1.15e-08	1.83e-07
PRAC2	4.20528	4.72012	1.39104	3.39322	0.00069076	0.00268404
PAEP	59.0831	4.719	0.766422	6.15717	7.41e-10	1.65e-08
DLX6	219.089	4.71831	0.529405	8.91249	4.99e-19	1.03e-16
C1orf68	41.6882	4.71584	0.82162	5.73969	9.49e-09	1.54e-07
TCHHL1	23.7012	4.71361	0.807469	5.83751	5.3e-09	9.39e-08
ALX1	36.1075	4.7018	0.757314	6.20851	5.35e-10	1.25e-08
TSGA10IP	39.041	4.70146	0.876688	5.36275	8.2e-08	1.03e-06
TSBP1	46.054	4.70064	0.671563	6.99954	2.57e-12	1.07e-10
CA9	2117.68	4.6911	0.641242	7.31565	2.56e-13	1.36e-11
CASP14	2149.44	4.68941	0.887505	5.28381	1.27e-07	1.52e-06
CCL11	153.816	4.68898	0.555231	8.4451	3.04e-17	3.98e-15
LCE1F	38.7066	4.68421	0.824314	5.68256	1.33e-08	2.07e-07
IFNK	5.90488	4.68126	1.27723	3.66516	0.000247181	0.00110777
CALHM1	57.9177	4.67722	0.900009	5.19686	2.03e-07	2.28e-06
TCHH	1496.49	4.66129	0.749261	6.22119	4.93e-10	1.17e-08
IL11	456.938	4.65693	0.489334	9.51687	1.78e-21	6.96e-19
ETV3L	8.30416	4.64539	0.88007	5.27843	1.3e-07	1.56e-06
ZP4	3.99066	4.64222	1.06276	4.36809	1.25e-05	8.44e-05
ALPP	5.78741	4.64107	0.955476	4.85734	1.19e-06	1.08e-05
H2BW1	9.8848	4.63608	0.842716	5.50136	3.77e-08	5.19e-07
SPZ1	3.88691	4.61321	1.40062	3.29369	0.000988828	0.00365176
CT83	3.88672	4.60165	1.71284	2.68656	0.00721917	0.0198091
PNPLA5	6.68397	4.59706	1.06351	4.32255	1.54e-05	0.000101205
HTR1D	43.7887	4.58845	0.592114	7.74927	9.24e-15	6.69e-13
KLK14	1554.92	4.56931	0.770726	5.92857	3.06e-09	5.83e-08
PTH2R	212.832	4.56908	0.789611	5.7865	7.19e-09	1.21e-07
MMP9	5650.59	4.56776	0.512321	8.91583	4.84e-19	1.01e-16
GATA4	94.4062	4.5676	0.988887	4.61893	3.86e-06	3.05e-05
SP9	44.7206	4.55066	0.727748	6.25307	4.02e-10	9.76e-09
SPINK1	35.095	4.55031	0.672787	6.76338	1.35e-11	4.67e-10
ONECUT1	20.468	4.54633	0.751468	6.04993	1.45e-09	3e-08
IGFL2	421.706	4.53542	0.655128	6.92296	4.42e-12	1.74e-10
LCE2D	5.37964	4.53457	1.13066	4.01057	6.06e-05	0.000332117
CT45A1	4.40577	4.52361	1.55828	2.90295	0.00369669	0.011296
QRFPR	139.483	4.51545	0.863732	5.22784	1.72e-07	1.97e-06
LHX5	156.868	4.50674	0.533827	8.44231	3.11e-17	3.99e-15
ONECUT3	35.874	4.50549	0.664858	6.77662	1.23e-11	4.31e-10
ZIC2	511.694	4.49206	0.441175	10.182	2.39e-24	1.63e-21
GABRG2	46.1174	4.48775	1.09559	4.09619	4.2e-05	0.000243456
CACNG5	8.96305	4.48679	0.931488	4.8168	1.46e-06	1.29e-05
MMP3	3040.2	4.4797	0.568037	7.88628	3.11e-15	2.53e-13
CXCL5	265.645	4.47278	0.566982	7.88875	3.05e-15	2.49e-13
DLX2	109.146	4.4694	0.561156	7.96464	1.66e-15	1.45e-13
CSF2	148.14	4.45021	0.698987	6.36666	1.93e-10	5.11e-09
HOXC10	290.062	4.44462	0.688507	6.45545	1.08e-10	3.02e-09
TRIM15	15.3937	4.44275	0.780148	5.69476	1.24e-08	1.94e-07
ENPP7	4.14938	4.43949	0.912304	4.86624	1.14e-06	1.04e-05
RXFP1	21.3219	4.43887	0.675884	6.5675	5.12e-11	1.56e-09
KRT85	11.834	4.41426	0.98805	4.46765	7.91e-06	5.7e-05
TRIM48	3.3181	4.38327	1.99984	2.19181	0.0283935	0.0609451
SLAMF9	181.821	4.38014	0.562814	7.78257	7.11e-15	5.23e-13
FOXH1	35.0418	4.37791	0.797602	5.48884	4.05e-08	5.54e-07
HDGFL1	6.90757	4.37786	1.18207	3.70356	0.000212596	0.000973202
DNAH17	2193.96	4.37576	0.504967	8.66544	4.5e-18	7.14e-16
SMCP	16.6125	4.37331	1.01139	4.32404	1.53e-05	0.00010071
CGB8	8.22867	4.3597	1.02194	4.2661	1.99e-05	0.000126368
NLRP10	97.03	4.34417	0.72052	6.02922	1.65e-09	3.35e-08
ORM1	16.2678	4.31718	1.03335	4.17785	2.94e-05	0.000178179
SOX11	113.531	4.30373	0.590582	7.28726	3.16e-13	1.67e-11
SCN2A	318.061	4.29665	0.738028	5.82179	5.82e-09	1.02e-07
KLF17	4.4894	4.28866	0.811101	5.28745	1.24e-07	1.5e-06
VIL1	22.154	4.2846	0.87891	4.8749	1.09e-06	9.97e-06
HOXA11	95.413	4.28278	0.57673	7.42597	1.12e-13	6.38e-12
MYMK	6.44399	4.27758	1.27676	3.35034	0.000807117	0.00306968
AC005833.1	6.4116	4.27698	1.17465	3.64107	0.000271505	0.00120296
GNG8	10.9122	4.27559	0.781716	5.46949	4.51e-08	6.12e-07
HOXD10	450.09	4.27396	0.411219	10.3934	2.66e-25	2.17e-22
MMP20	12.3896	4.27041	0.923315	4.62508	3.74e-06	2.97e-05
SUN3	33.9187	4.25943	0.703205	6.05717	1.39e-09	2.89e-08
SP8	27.9922	4.24997	0.780586	5.44458	5.19e-08	6.87e-07
HOXB13	102.955	4.23883	0.900152	4.70902	2.49e-06	2.08e-05
DSC1	786.905	4.2354	0.737466	5.74318	9.29e-09	1.51e-07
OR11H4	3.58197	4.23465	1.21226	3.4932	0.000477275	0.00194598
CCN6	133.18	4.22996	0.690224	6.12839	8.88e-10	1.94e-08
NT5DC4	10.694	4.22515	0.698701	6.04716	1.47e-09	3.04e-08
CHRNA9	34.85	4.22264	0.675653	6.24971	4.11e-10	9.96e-09
RBM46	5.17587	4.21823	1.05542	3.99673	6.42e-05	0.000349039
SLCO1B3	192.972	4.21696	0.741457	5.6874	1.29e-08	2.02e-07
HOXC8	144.318	4.21417	0.567973	7.41966	1.17e-13	6.65e-12
GRIN2D	907.288	4.18882	0.44821	9.34568	9.13e-21	3.03e-18
IL24	407.627	4.18696	0.647108	6.47027	9.78e-11	2.78e-09
HAP1	661.61	4.17683	0.483883	8.63189	6.03e-18	9.1e-16
ZIC4	27.5036	4.1765	0.966357	4.3219	1.55e-05	0.000101368
SLCO1B1	9.02547	4.17528	0.954555	4.37406	1.22e-05	8.25e-05
NECAB2	42.2584	4.16565	0.632005	6.59116	4.36e-11	1.36e-09
ADAM12	2712.73	4.16153	0.474983	8.76144	1.93e-18	3.45e-16
LIM2	17.8416	4.15085	1.04462	3.97355	7.08e-05	0.0003792
CHRNA6	14.0504	4.14443	0.669073	6.19428	5.86e-10	1.34e-08
PNLDC1	351.609	4.135	0.845809	4.88881	1.01e-06	9.36e-06
TBC1D3D	2.79844	4.13167	1.47537	2.80043	0.00510349	0.014839
UROC1	3.98768	4.12408	0.887685	4.64589	3.39e-06	2.72e-05
CHGB	553.36	4.12164	0.81657	5.04751	4.48e-07	4.56e-06
RXFP3	3.29865	4.12113	0.815729	5.05208	4.37e-07	4.46e-06
DPEP2NB	7.03812	4.11793	0.978681	4.20763	2.58e-05	0.000158878
TSPEAR	49.774	4.11622	0.756521	5.44098	5.3e-08	6.99e-07
TMEM114	4.01292	4.11407	1.05084	3.91504	9.04e-05	0.000466641
OR51B4	3.97579	4.11266	1.398	2.94182	0.0032629	0.0101432
NGB	50.8977	4.10875	0.827303	4.96643	6.82e-07	6.58e-06
BTBD16	144.656	4.10486	0.706623	5.80911	6.28e-09	1.08e-07
C1QL4	18.9371	4.10443	0.641242	6.40074	1.55e-10	4.18e-09
CLEC2L	145.519	4.08809	0.831934	4.91396	8.93e-07	8.4e-06
CLEC12B	10.708	4.08067	0.791332	5.15671	2.51e-07	2.74e-06
KRTAP11-1	2.67419	4.06888	1.46772	2.77225	0.0055671	0.0159496
PGLYRP2	18.7736	4.05747	0.709153	5.72158	1.06e-08	1.69e-07
LAMP5	368.107	4.05463	0.498	8.14183	3.89e-16	3.9e-14
OR6C70	8.3031	4.04103	0.901826	4.48094	7.43e-06	5.41e-05
CPA2	13.2788	4.02161	0.802033	5.01427	5.32e-07	5.31e-06
HES7	20.0519	4.01665	0.649299	6.18613	6.17e-10	1.41e-08
LYPD1	108.918	4.01474	0.535087	7.50296	6.24e-14	3.72e-12
MSI1	307.518	4.00249	0.608425	6.57844	4.75e-11	1.46e-09
C4orf51	10.0033	3.99198	0.94213	4.23718	2.26e-05	0.000141386
NXPH4	1646.75	3.99084	0.388286	10.2781	8.85e-25	6.35e-22
FGB	4.38706	3.98766	1.04593	3.81256	0.000137535	0.000669572
EMX1	77.9279	3.98598	0.544397	7.32184	2.45e-13	1.31e-11
KRT71	13.906	3.98272	0.768833	5.18022	2.22e-07	2.45e-06
MAGEA2	3.02097	3.98268	1.3664	2.91473	0.00356001	0.0109286
ZIC3	2.51269	3.98221	1.55151	2.56668	0.0102679	0.0266015
FABP4	3587.03	3.97648	0.914336	4.34904	1.37e-05	9.13e-05
SLC6A7	7.48689	3.97179	0.690137	5.75506	8.66e-09	1.42e-07
LCE1D	3.05749	3.96976	1.67493	2.3701	0.0177834	0.0415787
BCHE	245.006	3.96829	0.649562	6.10917	1e-09	2.16e-08
GGT2	6.22721	3.96743	0.93631	4.2373	2.26e-05	0.000141358
MMP1	15369.5	3.95927	0.554588	7.13913	9.39e-13	4.35e-11
POSTN	16244.2	3.95732	0.481267	8.2227	1.99e-16	2.12e-14
OR2L2	2.97433	3.95072	1.19869	3.29586	0.000981216	0.00362874
UCHL1	3721.04	3.94041	0.642417	6.13372	8.58e-10	1.88e-08
PDZD7	141.07	3.9394	0.543184	7.25242	4.09e-13	2.1e-11
ADCY10	45.5876	3.93667	0.629324	6.25539	3.97e-10	9.66e-09
HOXC9	93.2681	3.93541	0.45563	8.63729	5.76e-18	8.75e-16
SPANXC	2.43018	3.93508	1.50568	2.61349	0.00896218	0.0237597
HTRA4	22.7494	3.93142	0.616866	6.37322	1.85e-10	4.93e-09
CTHRC1	2435.86	3.91573	0.407104	9.61851	6.68e-22	2.92e-19
F2	7.11372	3.91556	0.911768	4.29447	1.75e-05	0.000113003
CHST2	3057.68	3.91405	0.402552	9.72308	2.4e-22	1.17e-19
KIAA0319	198.376	3.91239	0.721252	5.42444	5.81e-08	7.6e-07
STC2	2003.76	3.90842	0.429066	9.10913	8.3e-20	2.12e-17
DPF1	319.748	3.90794	0.451366	8.65803	4.8e-18	7.49e-16
NELL2	4697.23	3.89625	0.454509	8.57245	1.01e-17	1.44e-15
OR51B5	15.0036	3.89311	1.17583	3.31096	0.00092977	0.00347284
IFNL3	2.38963	3.89059	1.01321	3.83986	0.000123106	0.000609752
CSAG3	50.5324	3.88695	0.934607	4.15891	3.2e-05	0.00019141
LMX1B	199.277	3.8869	0.620218	6.267	3.68e-10	9.06e-09
PKHD1	64.8823	3.88377	0.750988	5.17155	2.32e-07	2.55e-06
CLDN14	44.7548	3.88327	0.566642	6.85312	7.23e-12	2.7e-10
CCNA1	818.589	3.87627	0.6748	5.74433	9.23e-09	1.5e-07
SIX3	11.1453	3.87301	0.857348	4.51743	6.26e-06	4.63e-05
CCN4	1006.71	3.87299	0.39733	9.74756	1.89e-22	9.42e-20
SALL3	66.089	3.86182	0.961356	4.01705	5.89e-05	0.000324296
SGCZ	9.961	3.85331	1.15194	3.34505	0.000822665	0.00312021
PNMA6E	11.2375	3.84861	1.08782	3.53792	0.000403291	0.00167866
CNGB1	742.572	3.82946	0.669118	5.72314	1.05e-08	1.68e-07
NETO1	35.0871	3.82639	0.709104	5.39609	6.81e-08	8.75e-07
OBP2A	6.73578	3.82372	0.785266	4.86933	1.12e-06	1.02e-05
LINC00514	65.1218	3.81969	0.77558	4.92495	8.44e-07	7.99e-06
DMRT1	20.3395	3.81738	0.866396	4.40605	1.05e-05	7.29e-05
NXPH2	4.66491	3.81499	1.16248	3.28176	0.00103162	0.0037816
GTSF1	313.06	3.81129	0.774586	4.92042	8.64e-07	8.15e-06
TREML4	4.62613	3.80148	0.838751	4.53231	5.83e-06	4.36e-05
PLAC1	119.357	3.80086	0.603781	6.29511	3.07e-10	7.72e-09
LHX1	66.8427	3.79251	0.801137	4.73391	2.2e-06	1.87e-05
MATN3	159.54	3.7908	0.517182	7.32971	2.31e-13	1.25e-11
IGFL4	73.3809	3.79034	0.674134	5.62253	1.88e-08	2.79e-07
CCDC38	21.1958	3.78689	0.749125	5.05509	4.3e-07	4.41e-06
SERPINA4	2.63326	3.78232	1.20612	3.13593	0.0017131	0.005835
PDX1	8.05842	3.7801	1.01373	3.72891	0.00019231	0.000894488
AL354761.1	3.80578	3.7742	1.24954	3.02047	0.00252385	0.00814644
SYT5	118.334	3.77258	0.686668	5.49404	3.93e-08	5.4e-07
CPB2	3.76065	3.76571	0.921286	4.08745	4.36e-05	0.00025167
DIPK1C	71.6067	3.76302	0.766988	4.90623	9.28e-07	8.7e-06
TDO2	251.823	3.75091	0.478275	7.84257	4.41e-15	3.42e-13
KRTAP4-1	22.9589	3.74777	0.64738	5.78913	7.08e-09	1.2e-07
HKDC1	260.209	3.74657	0.632241	5.92585	3.11e-09	5.92e-08
TEX19	4.45767	3.74567	0.828411	4.52151	6.14e-06	4.56e-05
DMP1	6.37866	3.73994	0.741114	5.04638	4.5e-07	4.58e-06
PTHLH	9390.55	3.73665	0.448922	8.32361	8.53e-17	9.81e-15
DISP3	55.268	3.73456	0.661719	5.64372	1.66e-08	2.52e-07
LHX2	104.514	3.7313	0.530463	7.03405	2.01e-12	8.57e-11
GUCA1C	2.52061	3.7103	1.04106	3.56395	0.00036531	0.00154167
CPN1	2.0568	3.71008	0.98974	3.74855	0.000177863	0.000839478
INHBA	5875.38	3.70867	0.547323	6.77601	1.24e-11	4.31e-10
DCSTAMP	25.1857	3.70832	0.691315	5.36415	8.13e-08	1.03e-06
DMRTA2	224.47	3.70636	0.870009	4.26013	2.04e-05	0.000129149
GFY	3.61943	3.70619	0.873514	4.24285	2.21e-05	0.000138246
SMIM36	2.97481	3.70364	0.850963	4.35229	1.35e-05	9.01e-05
AGRP	2.20926	3.69326	0.825081	4.47624	7.6e-06	5.51e-05
NPW	150.39	3.69202	0.592784	6.22827	4.72e-10	1.12e-08
WFDC12	418.772	3.68202	0.800034	4.60233	4.18e-06	3.26e-05
MMP8	23.0855	3.6817	0.733714	5.0179	5.22e-07	5.22e-06
ZNF114	258.248	3.67762	0.510863	7.19884	6.07e-13	2.97e-11
SLC22A11	15.8177	3.67273	0.727946	5.04533	4.53e-07	4.6e-06
CEBPE	24.9766	3.67198	0.657569	5.58417	2.35e-08	3.4e-07
KIF26B	1455.87	3.6651	0.3672	9.98121	1.84e-23	1.07e-20
APOC1	453.358	3.6636	0.504645	7.25976	3.88e-13	2e-11
STEAP1B	271.434	3.6618	0.569869	6.42568	1.31e-10	3.6e-09
CILP2	253.42	3.66107	0.476152	7.68886	1.48e-14	1.01e-12
SULT4A1	64.1167	3.66105	0.712722	5.13671	2.8e-07	3.01e-06
FOXL2	195.351	3.66053	0.685803	5.33758	9.42e-08	1.17e-06
CDH11	3174.74	3.65733	0.426923	8.56672	1.06e-17	1.5e-15
KRT82	11.4658	3.65706	0.756141	4.83647	1.32e-06	1.18e-05
EN2	130.537	3.65532	0.589885	6.19666	5.77e-10	1.33e-08
KRT75	2183.19	3.65012	0.684167	5.33513	9.55e-08	1.18e-06
AC005726.1	3.02976	3.64835	0.90216	4.04402	5.25e-05	0.000294291
GAL	258.782	3.64647	0.638332	5.7125	1.11e-08	1.78e-07
LRAT	628.87	3.6443	0.736015	4.9514	7.37e-07	7.05e-06
PPEF1	43.3765	3.64131	0.513097	7.09674	1.28e-12	5.74e-11
LCE3A	123.666	3.63967	0.799469	4.55261	5.3e-06	4.01e-05
TLX2	30.9595	3.6345	0.616466	5.8957	3.73e-09	6.91e-08
SELENOV	2.38067	3.63211	1.00558	3.61196	0.000303896	0.00132339
SMIM24	42.8699	3.63178	0.625383	5.80729	6.35e-09	1.09e-07
LCE3D	2703.74	3.62637	0.812976	4.46061	8.17e-06	5.87e-05
OR7A5	21.4643	3.61944	0.946547	3.82384	0.000131391	0.000643853
BMP8A	325.197	3.61433	0.375195	9.63319	5.79e-22	2.6e-19
PCYT1B	223.463	3.6106	0.582933	6.19385	5.87e-10	1.35e-08
TREM1	758.108	3.60925	0.487475	7.40397	1.32e-13	7.43e-12
EPO	48.1104	3.60649	0.617178	5.84352	5.11e-09	9.12e-08
TSKS	161.3	3.60197	0.662016	5.4409	5.3e-08	6.99e-07
MNX1	27.0684	3.59879	0.595618	6.04211	1.52e-09	3.13e-08
CRYBA2	12.5574	3.59659	0.755104	4.76304	1.91e-06	1.64e-05
NKX2-4	1.91484	3.59599	1.48983	2.41369	0.0157917	0.0377889
H1-6	2.75794	3.59333	0.889908	4.03786	5.39e-05	0.000301068
LGR5	394.461	3.5896	0.711735	5.04345	4.57e-07	4.64e-06
CNTN5	51.4813	3.58834	0.663902	5.40492	6.48e-08	8.37e-07
AXDND1	28.0468	3.58679	0.646526	5.5478	2.89e-08	4.09e-07
JAKMIP2	230.33	3.58637	0.675972	5.30551	1.12e-07	1.37e-06
AMTN	1364.44	3.5863	0.895856	4.00321	6.25e-05	0.000341083
ADD2	628.001	3.58309	0.662677	5.40699	6.41e-08	8.29e-07
NUTM2F	2.75236	3.58194	0.780082	4.59174	4.4e-06	3.4e-05
OR2B6	10.2646	3.57961	0.69733	5.13332	2.85e-07	3.05e-06
TRIM43	1.88922	3.57749	1.64235	2.17827	0.0293859	0.062648
SSX1	2.28118	3.57208	0.933914	3.82485	0.000130851	0.000641913
IGFBPL1	85.8242	3.56955	0.654862	5.45084	5.01e-08	6.68e-07
GOLGA6L6	2.35177	3.56876	1.18372	3.01486	0.00257098	0.00826733
RFPL2	3.92334	3.56113	0.817913	4.35392	1.34e-05	8.95e-05
IL31	1.87038	3.55207	1.09473	3.24471	0.00117571	0.00423115
CDSN	3.9253	3.55048	0.973939	3.64549	0.000266884	0.00118513
OR6C2	4.7218	3.54747	0.956273	3.70968	0.000207521	0.000953866
WNT2	341.384	3.54558	0.552505	6.41728	1.39e-10	3.78e-09
SLC35G3	21.974	3.54533	0.921154	3.84879	0.000118702	0.000591531
SYCP2L	22.8312	3.54417	0.687859	5.15247	2.57e-07	2.79e-06
HTR3E	3.83369	3.5405	0.872915	4.05595	4.99e-05	0.000281777
PLEKHG4B	755.108	3.53915	0.439274	8.05681	7.83e-16	7.36e-14
KRT1	17892.9	3.53871	0.909059	3.89271	9.91e-05	0.000505072
SYT14	134.488	3.53634	0.632103	5.59457	2.21e-08	3.23e-07
C11orf87	76.6714	3.53147	0.797562	4.42783	9.52e-06	6.68e-05
APBA2	591.881	3.52896	0.397006	8.88891	6.17e-19	1.23e-16
HMX3	3.17814	3.52221	1.05348	3.3434	0.000827599	0.00313703
PTPRN	76.7604	3.52186	0.586013	6.00987	1.86e-09	3.73e-08
ANKRD34B	15.8166	3.51618	0.777451	4.5227	6.11e-06	4.53e-05
LRRN4	24.7852	3.51442	0.609138	5.7695	7.95e-09	1.33e-07
CBS	42.0174	3.51396	0.612252	5.73941	9.5e-09	1.54e-07
NXPH1	1.81029	3.5099	1.14348	3.06948	0.00214432	0.00706114
COL26A1	49.3066	3.50697	0.58151	6.0308	1.63e-09	3.33e-08
IQCM	7.32413	3.50508	0.889332	3.94124	8.11e-05	0.00042521
COL1A1	223203	3.49384	0.485896	7.1905	6.46e-13	3.1e-11
KRTAP1-5	3.76383	3.4931	0.881998	3.96044	7.48e-05	0.000397543
RDH8	6.06116	3.48703	0.805568	4.32866	1.5e-05	9.9e-05
LYPD8	2.58671	3.48423	1.15696	3.01154	0.0025993	0.00834493
COL4A1	23093	3.48033	0.302078	11.5213	1.03e-30	3.7e-27
TBX4	70.5822	3.4801	0.633341	5.49482	3.91e-08	5.38e-07
OR1F1	3.06843	3.47956	0.90877	3.82887	0.000128735	0.000633782
SFRP4	2849.21	3.47666	0.669149	5.19564	2.04e-07	2.29e-06
ULBP1	212.032	3.47212	0.584025	5.94515	2.76e-09	5.33e-08
SYNDIG1	171.892	3.46913	0.573155	6.0527	1.42e-09	2.96e-08
IFNL2	3.66205	3.46735	0.956414	3.62536	0.000288555	0.00126833
ONECUT2	87.8508	3.4659	0.515804	6.71941	1.82e-11	6.11e-10
PRMT8	35.2032	3.4508	0.818682	4.21507	2.5e-05	0.000154316
RNF186	1.72364	3.45015	0.994368	3.46969	0.000521065	0.00209829
HMGA2	1788.17	3.44817	0.481453	7.162	7.95e-13	3.74e-11
DHRS2	230.238	3.44581	0.597812	5.76403	8.21e-09	1.36e-07
KRT17	431195	3.44412	0.439696	7.83296	4.77e-15	3.67e-13
KRTAP13-2	2.08109	3.44099	1.25673	2.73806	0.00618024	0.0173865
SLC5A11	24.7549	3.44032	0.691162	4.97758	6.44e-07	6.26e-06
ECEL1	54.3397	3.43994	0.552323	6.22814	4.72e-10	1.12e-08
TMEM270	18.7516	3.43994	0.733451	4.69007	2.73e-06	2.26e-05
PRDM13	43.1495	3.43887	0.629844	5.45987	4.76e-08	6.42e-07
SHISA2	1106.34	3.43132	0.654058	5.2462	1.55e-07	1.81e-06
AQP9	307.105	3.42742	0.494015	6.93788	3.98e-12	1.61e-10
ARTN	950.556	3.42416	0.401205	8.53469	1.41e-17	1.92e-15
DMBX1	30.8188	3.42305	0.686269	4.98791	6.1e-07	5.99e-06
MMP12	3361.73	3.41919	0.519512	6.58154	4.66e-11	1.44e-09
F2RL2	675.676	3.41389	0.424997	8.03273	9.53e-16	8.77e-14
SERPINA9	15.9774	3.40906	0.810503	4.20611	2.6e-05	0.000159875
PNPLA1	127.347	3.40885	0.623769	5.46493	4.63e-08	6.26e-07
REG1A	7.61008	3.40032	1.03216	3.29437	0.000986428	0.00364576
KREMEN2	805.147	3.39511	0.474561	7.15421	8.42e-13	3.94e-11
FAM163B	7.56706	3.39333	0.791398	4.28777	1.8e-05	0.00011613
TMEM45A	6520.42	3.39236	0.564906	6.00517	1.91e-09	3.83e-08
DLL3	44.5277	3.38945	0.523766	6.47131	9.72e-11	2.77e-09
MCEMP1	36.1952	3.38559	0.541407	6.25331	4.02e-10	9.76e-09
DUSP9	567.793	3.38365	0.399884	8.46159	2.64e-17	3.5e-15
LYPD4	4.2427	3.38275	1.13919	2.96945	0.00298334	0.00939131
SNCB	46.5492	3.37604	0.605358	5.57692	2.45e-08	3.54e-07
TM4SF19	116.033	3.37499	0.512231	6.58881	4.43e-11	1.37e-09
SLC13A5	369.653	3.36931	0.717709	4.69453	2.67e-06	2.22e-05
SHOX2	286.721	3.36865	0.431965	7.79845	6.27e-15	4.68e-13
SPOCD1	232.198	3.36473	0.384573	8.74926	2.15e-18	3.74e-16
GUCA2B	2.37721	3.36384	1.17102	2.87257	0.00407151	0.0122617
FGF21	5.80351	3.36226	1.01756	3.30424	0.000952327	0.00354382
AMDHD1	111.501	3.36223	0.720177	4.66861	3.03e-06	2.47e-05
IFNL1	10.5542	3.36109	0.754943	4.45211	8.5e-06	6.08e-05
COL3A1	144633	3.35746	0.486108	6.90682	4.96e-12	1.94e-10
KHDC3L	1.93014	3.35118	1.0357	3.23566	0.00121364	0.00434237
POU4F1	55.0565	3.34947	0.792675	4.22553	2.38e-05	0.000148077
RTBDN	12.4526	3.34722	0.705814	4.74235	2.11e-06	1.8e-05
GIP	3.37121	3.3455	1.02939	3.24999	0.0011541	0.0041659
COL8A1	2232	3.34342	0.464634	7.19581	6.21e-13	3.02e-11
APOE	6621.43	3.34315	0.438393	7.62592	2.42e-14	1.6e-12
DGKI	165.929	3.33775	0.510703	6.5356	6.34e-11	1.88e-09
H4C2	2.83072	3.33461	0.759472	4.39069	1.13e-05	7.76e-05
NOTUM	182.738	3.33122	0.480665	6.93044	4.2e-12	1.69e-10
ANXA13	20.7484	3.3305	0.676161	4.9256	8.41e-07	7.97e-06
CPXM1	1126.8	3.32864	0.395846	8.40892	4.14e-17	5.05e-15
H2BC10	2.76765	3.32429	0.742731	4.47577	7.61e-06	5.52e-05
TBX20	18.1625	3.32304	1.26944	2.61772	0.00885192	0.023516
GNGT1	142.736	3.32081	0.364611	9.10783	8.4e-20	2.12e-17
ASPN	1582.31	3.31329	0.509084	6.50834	7.6e-11	2.21e-09
SH2D6	6.43428	3.30642	0.838143	3.94493	7.98e-05	0.000419641
MS4A15	12.443	3.30412	0.800386	4.12815	3.66e-05	0.000215098
LORICRIN	90.7631	3.30156	0.859127	3.84292	0.00012158	0.000603862
ADAMTS12	1454.55	3.29915	0.466886	7.06628	1.59e-12	6.9e-11
M1AP	205.774	3.2853	0.700754	4.68823	2.76e-06	2.27e-05
KRT83	4.91415	3.28157	0.927103	3.5396	0.000400738	0.0016692
ADAMTS16	65.136	3.27426	0.645987	5.06862	4.01e-07	4.14e-06
VCX3A	3.32537	3.27281	0.970107	3.37366	0.000741765	0.0028538
BHMG1	5.34642	3.27017	0.710174	4.60475	4.13e-06	3.23e-05
SLC5A12	130.456	3.25965	0.479242	6.80169	1.03e-11	3.7e-10
AFF2	284.312	3.25965	0.618596	5.26943	1.37e-07	1.62e-06
MIXL1	36.5117	3.25753	0.581442	5.6025	2.11e-08	3.11e-07
TRPV3	704.89	3.25316	0.440472	7.38562	1.52e-13	8.45e-12
SLC2A14	15.2487	3.24874	0.646266	5.02693	4.98e-07	5.01e-06
JPH3	53.5552	3.24029	0.5824	5.56368	2.64e-08	3.78e-07
SALL4	115.456	3.24007	0.472009	6.86442	6.68e-12	2.51e-10
SLC5A5	66.5037	3.23991	0.578305	5.60242	2.11e-08	3.11e-07
PGLYRP1	6.01004	3.22754	0.739204	4.36623	1.26e-05	8.51e-05
EPYC	55.4337	3.22565	0.83424	3.86657	0.000110377	0.000555136
VAX2	67.1066	3.22527	0.531169	6.07202	1.26e-09	2.66e-08
MFAP2	1744.73	3.2213	0.346691	9.29158	1.52e-20	4.78e-18
FFAR1	2.18081	3.21437	1.0627	3.02473	0.00248855	0.00805581
OPRK1	10.473	3.20894	0.992793	3.23223	0.00122827	0.00438424
RASGEF1A	637.993	3.20827	0.463792	6.91746	4.6e-12	1.81e-10
HOXB8	36.0304	3.20488	0.609162	5.26113	1.43e-07	1.69e-06
ENO2	2912.06	3.20366	0.340678	9.40378	5.26e-21	1.89e-18
COL4A2	25261	3.19965	0.281334	11.3731	5.69e-30	1.46e-26
MAGEA2B	1.4508	3.19915	1.39355	2.29567	0.0216945	0.0489252
SLC17A9	438.227	3.19767	0.343197	9.3173	1.19e-20	3.82e-18
TMEM151B	39.8293	3.19365	0.742292	4.30242	1.69e-05	0.000109455
CHAT	27.8789	3.1926	0.893622	3.57265	0.000353389	0.0015026
FSD1	58.6798	3.19154	0.458989	6.95342	3.57e-12	1.45e-10
APOA2	1.74342	3.18482	0.886984	3.59062	0.000329895	0.00141858
ESPNL	119.146	3.18374	0.591234	5.38491	7.25e-08	9.29e-07
CNTNAP2	1508.04	3.18195	0.683174	4.6576	3.2e-06	2.6e-05
GJC1	679.728	3.18179	0.371062	8.57483	9.92e-18	1.42e-15
HOXC6	123.166	3.17969	0.443078	7.17636	7.16e-13	3.39e-11
NKAIN2	133.703	3.17555	0.717252	4.42739	9.54e-06	6.68e-05
BPIFC	148.556	3.17267	0.745072	4.25821	2.06e-05	0.000130145
CT45A5	1.42071	3.17037	1.44118	2.19983	0.0278187	0.0599192
TMSB15A	35.3325	3.16676	0.526972	6.00935	1.86e-09	3.74e-08
PLA2G7	420.097	3.16537	0.364106	8.69353	3.51e-18	5.89e-16
GABRD	73.1246	3.16536	0.479953	6.59515	4.25e-11	1.33e-09
NRCAM	1850.76	3.16	0.561052	5.63228	1.78e-08	2.67e-07
OTOG	2.96735	3.15885	1.04657	3.01827	0.00254221	0.00818802
LELP1	1.44373	3.15823	1.33718	2.36186	0.0181837	0.0423657
PAPPA2	70.7959	3.15816	0.673627	4.68829	2.75e-06	2.27e-05
H2BC14	4.19739	3.15681	0.778304	4.056	4.99e-05	0.000281777
MORN3	229.228	3.15504	0.555572	5.6789	1.36e-08	2.1e-07
PROC	148.247	3.15213	0.529083	5.95772	2.56e-09	4.98e-08
DMRTC2	2.95561	3.15198	1.2439	2.53395	0.0112786	0.0286843
CLEC20A	2.96061	3.15147	1.32865	2.37194	0.0176949	0.0414205
GRM4	57.3975	3.15059	0.645588	4.88019	1.06e-06	9.73e-06
COLEC11	129.681	3.14724	0.561774	5.60233	2.11e-08	3.11e-07
ADGRE1	118.768	3.14519	0.540648	5.81744	5.98e-09	1.04e-07
TBPL2	1.69974	3.14518	0.770591	4.08152	4.47e-05	0.000256696
CHRM5	20.1207	3.14378	0.702331	4.4762	7.6e-06	5.51e-05
GPC2	97.9075	3.14342	0.408085	7.70286	1.33e-14	9.25e-13
ADRB3	2.41469	3.14161	0.782057	4.0171	5.89e-05	0.000324296
FADS2	4841.21	3.14048	0.419517	7.48595	7.1e-14	4.21e-12
HAPLN2	8.9113	3.13995	0.748634	4.19423	2.74e-05	0.000167241
PNMA5	22.6628	3.13987	0.881758	3.56093	0.00036955	0.00155627
LCE1B	11.3788	3.13862	0.814903	3.85152	0.000117385	0.000585458
NPBWR1	365.29	3.13627	0.658273	4.76438	1.89e-06	1.64e-05
CDX1	32.8499	3.13553	0.439368	7.13645	9.58e-13	4.41e-11
FGFBP2	931.131	3.13478	0.893598	3.50804	0.000451424	0.00185321
H2BW2	4.24291	3.13474	0.95501	3.28242	0.00102922	0.00377668
ANXA10	57.0229	3.12886	0.783708	3.99238	6.54e-05	0.000354435
OLFM4	116.136	3.12822	0.776269	4.02982	5.58e-05	0.000310327
CACNG7	2.90058	3.12665	0.875586	3.57093	0.000355723	0.00151081
TPTE2	4.20879	3.12317	0.769417	4.05914	4.93e-05	0.000278562
OR56A5	1.38246	3.12251	1.06384	2.93514	0.003334	0.0103213
BEST2	40.6361	3.11897	0.68247	4.57012	4.87e-06	3.73e-05
GPR158	206.675	3.11321	0.610597	5.09863	3.42e-07	3.6e-06
SCUBE3	409.526	3.11252	0.672662	4.62716	3.71e-06	2.94e-05
GTSF1L	3.5282	3.11249	0.74932	4.15375	3.27e-05	0.000195198
APELA	29.3721	3.11034	0.602369	5.16352	2.42e-07	2.65e-06
SPRR4	544.883	3.10812	0.714607	4.3494	1.37e-05	9.12e-05
TRIM49B	1.67617	3.10706	1.56509	1.98522	0.0471197	0.0928791
RASL11B	9.17927	3.10525	0.68116	4.55876	5.15e-06	3.91e-05
RNFT2	200.261	3.10446	0.445786	6.964	3.31e-12	1.36e-10
PLPPR1	90.2416	3.10233	0.746388	4.15645	3.23e-05	0.000193225
DIRAS2	81.0078	3.10159	0.866341	3.5801	0.000343466	0.00146674
C19orf84	25.9193	3.09993	0.581258	5.33314	9.65e-08	1.19e-06
SIM1	5.5896	3.09659	1.00558	3.07941	0.00207408	0.00687527
IFI6	14915.9	3.09613	0.497419	6.22439	4.83e-10	1.14e-08
B4GALNT1	699.875	3.09447	0.485749	6.37052	1.88e-10	5e-09
H2AP	1.35274	3.09262	1.50738	2.05165	0.0402037	0.0815807
HAMP	30.2257	3.08979	0.503319	6.13882	8.31e-10	1.83e-08
FST	5032.4	3.08795	0.361711	8.53706	1.38e-17	1.9e-15
CLPSL2	1.43078	3.08702	1.38044	2.23626	0.0253349	0.0554956
H2BC17	17.3111	3.08574	0.541396	5.6996	1.2e-08	1.9e-07
C19orf81	9.01449	3.08572	0.772636	3.99376	6.5e-05	0.000352483
WNT8B	6.20005	3.08376	0.755173	4.08352	4.44e-05	0.000255209
CLDN19	76.9918	3.08164	0.873301	3.52873	0.000417565	0.00172845
FADS1	2993.89	3.08159	0.344193	8.95309	3.46e-19	7.8e-17
GRK7	22.8272	3.08077	0.591411	5.20919	1.9e-07	2.15e-06
P4HA3	223.105	3.07648	0.398665	7.71695	1.19e-14	8.42e-13
PRAMEF20	1.93208	3.06682	1.53222	2.00155	0.0453333	0.0898949
LCT	13.4699	3.0591	0.761197	4.0188	5.85e-05	0.000322392
NANOS2	1.31111	3.05834	1.23347	2.47946	0.0131583	0.0325779
COL6A3	39173.5	3.05754	0.448134	6.82281	8.93e-12	3.27e-10
CNBD1	1.57495	3.0536	1.12079	2.72451	0.0064397	0.0179782
NKX6-1	52.0218	3.04777	0.444133	6.86229	6.78e-12	2.54e-10
PCSK9	3519.91	3.04688	0.439647	6.9303	4.2e-12	1.69e-10
TRPC4	50.2624	3.03765	0.38651	7.85917	3.87e-15	3.07e-13
BHMT	15.0398	3.03476	0.722728	4.19904	2.68e-05	0.000164066
TEX11	13.5992	3.03282	0.532054	5.70021	1.2e-08	1.9e-07
PLA2G2F	197.624	3.03105	0.777597	3.89797	9.7e-05	0.000496346
TGFBR3L	14.4822	3.02793	0.545974	5.54592	2.92e-08	4.13e-07
ROS1	224.061	3.02677	0.79055	3.82869	0.000128827	0.00063406
FOXL1	183.983	3.02509	0.48278	6.26597	3.71e-10	9.11e-09
ISG15	9797.64	3.02232	0.520389	5.80781	6.33e-09	1.09e-07
MCHR2	2.68544	3.02062	1.02097	2.95858	0.00309056	0.00968466
RGS4	301.324	3.01991	0.426103	7.08728	1.37e-12	6.07e-11
NEUROG2	2.21072	3.01915	0.881854	3.42364	0.000617889	0.00243678
PCSK1N	69.3001	3.01882	0.57422	5.25725	1.46e-07	1.72e-06
C12orf50	2.35519	3.01761	0.929394	3.24685	0.00116688	0.00420274
ANKRD33	1.27012	3.01686	0.840099	3.59107	0.000329321	0.00141679
HOXB7	732.163	3.01677	0.337761	8.93166	4.2e-19	8.86e-17
GOLGA6L2	13.7501	3.01443	0.629054	4.79201	1.65e-06	1.45e-05
RPE65	250.387	3.01195	0.824519	3.65298	0.000259215	0.00115564
SULT1C2	17.7512	3.01184	0.695853	4.32826	1.5e-05	9.91e-05
APCDD1L	293.021	3.00722	0.557576	5.39339	6.91e-08	8.88e-07
COL4A6	2661.64	3.00567	0.468574	6.41449	1.41e-10	3.85e-09
CLPSL1	1.52791	3.00395	1.05334	2.85184	0.00434667	0.0129577
ACOD1	3.90252	3.00226	0.82585	3.63536	0.000277598	0.00122753
CNTNAP5	9.17687	2.99804	0.805207	3.72331	0.000196626	0.00091149
CES5A	7.49692	2.99567	0.897815	3.33663	0.000848016	0.00320417
SCN9A	720.457	2.99279	0.691992	4.3249	1.53e-05	0.000100393
MOV10L1	46.2561	2.99153	0.456237	6.55696	5.49e-11	1.65e-09
CCDC154	41.8877	2.99125	0.556512	5.37499	7.66e-08	9.76e-07
DLX1	149.725	2.99068	0.498788	5.99589	2.02e-09	4.04e-08
LAIR2	27.0333	2.99068	0.475995	6.283	3.32e-10	8.3e-09
RFX8	35.0145	2.98626	0.473071	6.31251	2.75e-10	7.04e-09
DAZL	4.26028	2.98193	0.837119	3.56214	0.000367845	0.00155055
NLRP5	1.24201	2.98134	1.0864	2.74424	0.00606506	0.0171
ZFP92	163.397	2.98058	0.375618	7.93513	2.1e-15	1.8e-13
PAX6	125.691	2.9803	0.584985	5.09466	3.49e-07	3.67e-06
CLEC19A	2.56765	2.97867	0.822316	3.6223	0.000291999	0.00127986
CD177	1048.77	2.97666	0.67811	4.38965	1.14e-05	7.78e-05
MCHR1	30.0428	2.97511	0.519756	5.72406	1.04e-08	1.67e-07
ISL2	46.2608	2.97406	0.398829	7.45699	8.85e-14	5.14e-12
TREM2	574.803	2.9725	0.374119	7.94532	1.94e-15	1.67e-13
PMEPA1	7649.34	2.96984	0.385535	7.70316	1.33e-14	9.25e-13
OR8A1	1.27044	2.96973	1.39568	2.1278	0.0333539	0.0696669
OPRM1	1.90611	2.96813	0.832754	3.56423	0.000364926	0.00154072
ASIC4	9.30353	2.96634	0.562013	5.27806	1.31e-07	1.56e-06
ZDHHC19	15.1957	2.96594	0.600043	4.94288	7.7e-07	7.34e-06
GALNTL5	1.25913	2.96584	1.14789	2.58373	0.00977388	0.0255268
LCE1C	60.0969	2.95953	0.674752	4.38611	1.15e-05	7.89e-05
ACTL8	26.5934	2.95664	0.695223	4.25279	2.11e-05	0.000132946
ASCL5	17.0904	2.95391	0.564577	5.23208	1.68e-07	1.94e-06
NKX6-3	5.30579	2.95301	1.14098	2.58813	0.00964984	0.0252727
GABRA5	10.4658	2.95045	1.33369	2.21225	0.0269497	0.0583768
LINC00634	9.93752	2.94969	0.507958	5.80695	6.36e-09	1.09e-07
SLC6A5	1.81552	2.94909	0.954954	3.0882	0.00201375	0.00669508
MAGEA8	4.33663	2.94832	0.826652	3.56657	0.00036168	0.00153068
RFPL3	1.47488	2.94441	0.937413	3.141	0.00168373	0.00575134
AIM2	858.228	2.94277	0.476084	6.18121	6.36e-10	1.44e-08
FAM237A	1.45288	2.94101	0.900238	3.26692	0.00108725	0.00395723
CD70	157.4	2.93903	0.539044	5.4523	4.97e-08	6.63e-07
ZNF541	73.3904	2.93462	0.692316	4.23884	2.25e-05	0.000140543
COL13A1	327.803	2.93121	0.307055	9.5462	1.35e-21	5.49e-19
CPLX2	95.4898	2.93114	1.24984	2.34521	0.0190164	0.0439746
SLCO1A2	244.708	2.93071	0.579129	5.06055	4.18e-07	4.29e-06
TAS2R38	3.04228	2.92471	0.866344	3.37592	0.000735682	0.00283283
FGF8	3.0246	2.91953	0.77219	3.78084	0.000156297	0.000752543
LIPG	743.687	2.91899	0.499352	5.84555	5.05e-09	9.05e-08
FOXS1	96.1892	2.91617	0.34573	8.43482	3.32e-17	4.22e-15
CLEC1B	8.64629	2.91385	0.630792	4.61936	3.85e-06	3.04e-05
ADGRG7	10.3738	2.91216	1.17443	2.47965	0.0131512	0.0325695
RIMS2	324.132	2.90923	0.542025	5.36734	7.99e-08	1.01e-06
PNPLA3	93.213	2.90821	0.424722	6.84733	7.52e-12	2.8e-10
PAH	10.9217	2.90709	0.938796	3.09662	0.00195743	0.00653203
MSC	947.979	2.90691	0.438286	6.63245	3.3e-11	1.05e-09
SPRR2B	1749.42	2.90559	0.777986	3.73475	0.000187899	0.000879279
CCL25	4.05899	2.90413	0.780129	3.72263	0.00019716	0.000913731
RASD2	503.065	2.90386	0.561084	5.17545	2.27e-07	2.5e-06
CPN2	5.8145	2.9002	0.720876	4.02316	5.74e-05	0.000318004
HAGHL	283.716	2.90013	0.35292	8.21753	2.08e-16	2.19e-14
LINGO2	33.8783	2.89925	0.800915	3.61992	0.000294693	0.00128978
BECN2	1.16938	2.89627	0.92579	3.12843	0.0017574	0.00595989
ADAM23	2927.8	2.89587	0.595328	4.86432	1.15e-06	1.05e-05
TRHR	1.42737	2.89377	0.81152	3.56586	0.000362659	0.00153373
ADGRB1	303.419	2.89015	0.58469	4.94305	7.69e-07	7.34e-06
C1QL1	90.7004	2.89013	0.463802	6.23139	4.62e-10	1.1e-08
INHBE	27.6054	2.88772	0.59666	4.83981	1.3e-06	1.17e-05
OCSTAMP	2.06079	2.88751	0.960252	3.00703	0.00263812	0.00844689
SEPTIN3	206.837	2.88689	0.44768	6.44856	1.13e-10	3.14e-09
CLEC6A	5.49911	2.88524	0.741983	3.88856	0.000100841	0.000512925
IL1F10	60.8978	2.88423	0.686156	4.20346	2.63e-05	0.000161389
SYT1	382.101	2.88356	0.515116	5.59788	2.17e-08	3.18e-07
GPR176	1390.69	2.88248	0.427503	6.74261	1.56e-11	5.32e-10
HHIPL2	29.3883	2.87719	0.642731	4.47651	7.59e-06	5.51e-05
SGIP1	207.756	2.87546	0.370456	7.76196	8.36e-15	6.07e-13
RHBDL1	201.773	2.87272	0.441223	6.51081	7.47e-11	2.18e-09
TNFRSF4	262.787	2.86832	0.352967	8.12631	4.43e-16	4.34e-14
PKLR	11.6895	2.8663	0.654092	4.3821	1.18e-05	8e-05
FOXD3	32.7264	2.86207	0.612914	4.66961	3.02e-06	2.46e-05
GAD1	167.657	2.86159	0.577172	4.95795	7.12e-07	6.84e-06
TRIML1	11.6541	2.85932	0.81469	3.50971	0.000448603	0.00184248
TNNI3	47.6912	2.85372	0.617527	4.62121	3.82e-06	3.02e-05
AMIGO2	1693.21	2.84631	0.422056	6.74392	1.54e-11	5.28e-10
KCNJ4	7.21908	2.84356	0.763349	3.7251	0.000195235	0.000905745
FNDC1	1919.01	2.84196	0.514909	5.51934	3.4e-08	4.74e-07
KCNF1	39.932	2.8399	0.62813	4.5212	6.15e-06	4.56e-05
CNGB3	27.4406	2.83929	0.44454	6.38702	1.69e-10	4.55e-09
TCF24	17.204	2.83777	0.518694	5.47099	4.48e-08	6.07e-07
OLR1	374.235	2.83629	0.485188	5.84576	5.04e-09	9.05e-08
TEX37	1.10989	2.83501	1.00344	2.82528	0.00472386	0.0139156
SLC11A1	619.023	2.83334	0.313694	9.03218	1.68e-19	3.92e-17
GJB7	106.826	2.83294	0.443343	6.38995	1.66e-10	4.48e-09
GABRG3	43.6471	2.83104	1.01297	2.79478	0.0051935	0.0150446
PAX2	5.42056	2.83082	0.845837	3.34677	0.000817584	0.00310422
CXCL9	4467.25	2.82725	0.61328	4.61004	4.03e-06	3.16e-05
C1orf94	1.62237	2.82496	1.01117	2.79376	0.00520998	0.0150851
CIB4	1.09423	2.80715	1.09388	2.56624	0.0102808	0.0266163
PROK2	28.2134	2.80631	0.647036	4.33717	1.44e-05	9.56e-05
CXCL13	1149.82	2.80584	0.508915	5.51338	3.52e-08	4.89e-07
KRT84	23.0063	2.79765	0.73389	3.81209	0.000137799	0.000670677
NKX3-2	59.0777	2.79633	0.538561	5.19224	2.08e-07	2.32e-06
PRSS38	1.33931	2.79527	1.17429	2.3804	0.017294	0.0406998
PIPOX	145.13	2.79508	0.468476	5.96633	2.43e-09	4.76e-08
DUXA	4.37487	2.79503	1.15489	2.42016	0.0155137	0.0372228
FOXA3	42.2587	2.79428	0.615268	4.54156	5.58e-06	4.19e-05
TCF15	73.5518	2.79338	0.575675	4.85235	1.22e-06	1.1e-05
CYP26A1	353.952	2.79328	0.920873	3.0333	0.00241896	0.00785837
DPEP1	39.6106	2.79231	0.514721	5.42491	5.8e-08	7.59e-07
TMEM88B	13.4877	2.78998	0.699481	3.98865	6.65e-05	0.000359405
KRT16	306850	2.78991	0.591123	4.71968	2.36e-06	1.99e-05
ODC1	31725.3	2.78937	0.476575	5.85295	4.83e-09	8.69e-08
C20orf141	1.11521	2.78786	1.09184	2.55335	0.0106692	0.0274457
LBHD2	22.4463	2.78577	0.74268	3.75097	0.000176149	0.000832703
ASPHD1	242.826	2.78466	0.467615	5.95503	2.6e-09	5.05e-08
TINAG	3.30772	2.78462	0.976674	2.85112	0.00435654	0.0129806
IZUMO2	3.12008	2.78287	1.11738	2.49054	0.012755	0.0317415
EXD1	3.24852	2.78246	0.753203	3.69416	0.000220613	0.00100503
ANO1	9918.11	2.78095	0.537642	5.1725	2.31e-07	2.54e-06
TCP11	45.7371	2.77571	0.707394	3.92385	8.71e-05	0.000453289
SYNGR3	203.747	2.77434	0.474755	5.84372	5.1e-09	9.12e-08
NPIPB6	6.90827	2.77309	0.711924	3.8952	9.81e-05	0.0005012
NEUROD2	15.8444	2.77214	0.67079	4.13265	3.59e-05	0.000211766
AC008676.3	2.78927	2.77166	0.718908	3.85538	0.000115549	0.000577908
TNFSF11	74.4487	2.77133	0.495179	5.59661	2.19e-08	3.2e-07
KRT9	290.326	2.77043	0.577268	4.79921	1.59e-06	1.4e-05
MUC12	45.9942	2.76855	0.449454	6.15981	7.28e-10	1.63e-08
CPNE6	7.56629	2.76764	0.842221	3.28612	0.00101577	0.00373725
ADTRP	344.087	2.76724	0.497173	5.56594	2.61e-08	3.74e-07
OR56A3	3.71258	2.76701	1.27663	2.16743	0.0302017	0.0640903
ANKS4B	1.9336	2.76665	0.7942	3.48356	0.000494784	0.00200552
RCOR2	335.458	2.76609	0.41964	6.59157	4.35e-11	1.36e-09
CXCL8	5874.25	2.76259	0.496125	5.56832	2.57e-08	3.69e-07
POTEF	15.7837	2.75517	0.606636	4.54172	5.58e-06	4.19e-05
TRPA1	61.1242	2.74997	0.49463	5.55966	2.7e-08	3.84e-07
ARSI	1230.01	2.74866	0.534485	5.14264	2.71e-07	2.92e-06
PPBP	34.1742	2.74866	0.670112	4.10179	4.1e-05	0.000238326
PRKCG	11.2327	2.74568	0.675954	4.06194	4.87e-05	0.000275685
SNX10	636.93	2.74501	0.313479	8.75661	2.01e-18	3.54e-16
IRS4	16.1549	2.74405	0.990025	2.7717	0.00557639	0.0159682
KCNK9	28.3426	2.74316	0.477934	5.73962	9.49e-09	1.54e-07
HOXA10	207.432	2.74263	0.38724	7.08252	1.42e-12	6.24e-11
GLYATL3	1.06465	2.74244	1.2061	2.2738	0.0229777	0.0512457
GREM1	3669.02	2.74154	0.468043	5.85746	4.7e-09	8.48e-08
PRDM9	1.31814	2.74101	0.954656	2.8712	0.0040891	0.0123023
SLC22A31	27.1529	2.73834	0.587919	4.65769	3.2e-06	2.6e-05
PCDH17	437.038	2.73752	0.332028	8.24484	1.65e-16	1.81e-14
LAMC2	79416.7	2.73135	0.464016	5.88633	3.95e-09	7.25e-08
SOCS1	709.044	2.73057	0.352481	7.74671	9.43e-15	6.79e-13
RHEX	182.711	2.72858	0.609887	4.47392	7.68e-06	5.56e-05
NAT8	1.27484	2.72646	0.854583	3.1904	0.00142074	0.00496747
ZNF716	1.5167	2.72496	1.352	2.0155	0.0438522	0.0874801
OR1K1	1.04374	2.72228	1.17807	2.31081	0.0208436	0.0473994
LIPM	13.4037	2.72204	0.872837	3.11861	0.00181704	0.00613313
ERVH48-1	26.6105	2.72083	0.73123	3.7209	0.000198515	0.000919298
HSD17B6	145.422	2.71991	0.258233	10.5328	6.1e-26	5.47e-23
GRIN3B	85.067	2.71799	0.537951	5.05248	4.36e-07	4.45e-06
NOTO	1.33103	2.71646	0.919836	2.9532	0.00314496	0.00982767
ITGA11	1457.56	2.71478	0.508077	5.34324	9.13e-08	1.14e-06
TBX10	4.25907	2.71304	0.844181	3.21382	0.00130981	0.0046393
KCNG3	68.363	2.71211	0.57588	4.70951	2.48e-06	2.08e-05
L1TD1	16.5163	2.7118	0.664158	4.08307	4.44e-05	0.000255474
TMEM52B	53.7211	2.70988	0.570131	4.75308	2e-06	1.72e-05
USP41	2.98037	2.70937	0.789001	3.43393	0.000594903	0.00235554
PPP2R2B	295.089	2.70868	0.585565	4.62576	3.73e-06	2.96e-05
ERFL	13.5509	2.70841	0.447152	6.05702	1.39e-09	2.89e-08
JAKMIP3	148.587	2.70765	0.617674	4.38363	1.17e-05	7.96e-05
EVX2	1.49473	2.70738	1.15176	2.35065	0.0187408	0.0434365
ANKRD63	5.54744	2.70421	0.959348	2.8188	0.00482034	0.0141325
RDH16	277.444	2.70298	0.498993	5.41686	6.07e-08	7.91e-07
SFTPB	25.0415	2.69957	0.647175	4.17131	3.03e-05	0.000182505
OR5M11	1.79578	2.69829	1.00719	2.67902	0.00738389	0.0201685
COL5A2	17028.3	2.69781	0.446358	6.04405	1.5e-09	3.09e-08
PI15	581.798	2.69635	0.435164	6.19616	5.79e-10	1.33e-08
ARGFX	1.81976	2.69595	0.900747	2.99301	0.00276238	0.00878672
FAM133A	18.9961	2.69518	1.03142	2.61309	0.00897282	0.0237808
GLI1	362.224	2.69369	0.51145	5.26676	1.39e-07	1.64e-06
OR7C1	19.5772	2.69333	0.551331	4.88513	1.03e-06	9.51e-06
MEIOB	30.6554	2.69264	0.751482	3.58311	0.000339527	0.00145199
ORM2	6.38294	2.69201	0.831448	3.23773	0.00120483	0.00431649
RBP1	6843.89	2.69168	0.457465	5.88389	4.01e-09	7.34e-08
ATP6V0D2	45.8902	2.69048	0.549283	4.89817	9.67e-07	9.01e-06
LBX2	45.8319	2.68672	0.306608	8.76271	1.91e-18	3.45e-16
CALN1	23.1294	2.68526	0.852194	3.151	0.00162714	0.00558359
AC010980.1	42.5928	2.68516	0.47948	5.60015	2.14e-08	3.15e-07
DSCAM	48.1199	2.68302	0.796575	3.36819	0.000756623	0.00290535
LINGO1	183.878	2.68205	0.394846	6.79265	1.1e-11	3.9e-10
MEPE	1.49315	2.68154	0.828544	3.23644	0.00121029	0.00433211
OR1D2	1.01973	2.6806	1.17839	2.27481	0.0229176	0.051137
CCDC8	772.572	2.67959	0.492081	5.44543	5.17e-08	6.85e-07
DLGAP3	60.2099	2.67758	0.472285	5.66943	1.43e-08	2.21e-07
PXDN	7102.94	2.67724	0.370019	7.23541	4.64e-13	2.36e-11
IQCJ-SCHIP1	162.636	2.6766	0.298982	8.95236	3.48e-19	7.8e-17
DOC2A	45.4384	2.67594	0.519985	5.14618	2.66e-07	2.88e-06
GDF6	35.2562	2.67512	0.543665	4.92053	8.63e-07	8.15e-06
DSPP	1.79051	2.67286	0.743698	3.59401	0.000325624	0.0014029
ALX4	36.8013	2.67007	0.692668	3.85476	0.000115845	0.00057874
SERPINA10	8.89203	2.66784	0.748048	3.56641	0.000361904	0.00153126
TM6SF2	8.10428	2.66651	0.549965	4.84851	1.24e-06	1.12e-05
ICAM5	245.052	2.66266	0.397838	6.69281	2.19e-11	7.22e-10
CDH18	4.46866	2.66224	0.866892	3.07102	0.00213328	0.00703006
ARL14EPL	3.83852	2.66105	1.03718	2.56565	0.0102982	0.026644
PHF24	226.335	2.65937	0.516554	5.14829	2.63e-07	2.85e-06
OTP	2.11839	2.6574	0.856819	3.10148	0.00192558	0.00644996
C1orf167	5.61408	2.65513	0.776527	3.41924	0.00062796	0.00247324
TMEM130	42.3642	2.65405	0.488682	5.43103	5.6e-08	7.36e-07
NKD2	881.215	2.6539	0.389463	6.81426	9.48e-12	3.43e-10
NTSR1	43.8718	2.64973	0.715716	3.70221	0.000213732	0.000977405
NEU2	8.51911	2.64957	0.899814	2.94458	0.00323395	0.0100724
DRAXIN	66.3462	2.64902	0.423499	6.25509	3.97e-10	9.66e-09
NID2	852.85	2.64814	0.44468	5.95516	2.6e-09	5.05e-08
KIRREL2	21.2369	2.64262	0.667455	3.95925	7.52e-05	0.000399178
CCNI2	42.9942	2.64196	0.531992	4.96616	6.83e-07	6.59e-06
HAND1	1.70075	2.63874	1.00644	2.62186	0.00874504	0.0232838
ADGRL3	428.541	2.63503	0.501539	5.25388	1.49e-07	1.75e-06
KRT79	218.807	2.63458	0.712896	3.69561	0.000219363	0.00100035
LKAAEAR1	4.09608	2.63267	0.704934	3.73463	0.000187992	0.000879279
CACNG4	162.672	2.63121	0.654818	4.01823	5.86e-05	0.000322878
KRT2	83.4261	2.63054	0.855208	3.07591	0.00209859	0.00693986
FGG	7.21491	2.63045	1.02908	2.55613	0.0105844	0.0272705
TBX5	59.985	2.62996	0.770186	3.41471	0.000638503	0.0025076
CACNG2	3.42369	2.6286	0.927916	2.8328	0.00461429	0.0136309
FAP	906.947	2.62844	0.447957	5.86761	4.42e-09	8.02e-08
BGLAP	6.0438	2.62687	0.618399	4.24785	2.16e-05	0.000135479
SH2D5	687.608	2.6239	0.52386	5.00878	5.48e-07	5.44e-06
CDK14	1333.78	2.62304	0.440186	5.95894	2.54e-09	4.96e-08
ADAMTS2	4557.09	2.62257	0.441642	5.93823	2.88e-09	5.53e-08
DBX1	0.961406	2.62144	1.09012	2.40474	0.016184	0.0385323
COL24A1	118.116	2.62142	0.430469	6.08969	1.13e-09	2.41e-08
SLC2A6	500.527	2.62071	0.296858	8.82815	1.06e-18	2.08e-16
TNFSF18	200.872	2.62064	0.657357	3.98664	6.7e-05	0.000361589
LHB	13.0037	2.62042	0.48029	5.45592	4.87e-08	6.53e-07
AC013394.1	14.3136	2.61971	0.492838	5.31555	1.06e-07	1.3e-06
CYP4F2	31.6292	2.61497	0.794127	3.29288	0.000991657	0.00366056
H3C13	4.86188	2.61442	0.594616	4.39682	1.1e-05	7.56e-05
TMEM202	1.16423	2.6139	1.31579	1.98657	0.0469699	0.0926304
FRG2	0.942867	2.61181	0.962971	2.71224	0.00668307	0.018548
BRSK2	48.1681	2.61093	0.56361	4.6325	3.61e-06	2.88e-05
ADRA1B	33.4763	2.60607	0.626799	4.15775	3.21e-05	0.000192259
BTG4	9.38155	2.60426	0.609471	4.27299	1.93e-05	0.000122871
TPH2	1.69859	2.60364	0.852777	3.05313	0.00226468	0.00741259
TAS1R1	48.2421	2.60013	0.687671	3.78107	0.000156155	0.000752058
KIF12	75.0918	2.59884	0.604559	4.29874	1.72e-05	0.000111088
IAPP	1.38901	2.59694	0.98746	2.62992	0.00854045	0.0228203
DGKG	389.364	2.59534	0.492089	5.27413	1.33e-07	1.58e-06
GOLGA6L22	2.80211	2.59219	0.988803	2.62154	0.00875323	0.0232987
KRTAP5-1	8.45103	2.592	0.591438	4.38254	1.17e-05	7.99e-05
IL1RAPL2	8.23212	2.59095	0.725919	3.5692	0.000358069	0.00151898
CLDN18	33.4313	2.5894	0.54283	4.77018	1.84e-06	1.6e-05
TMEM158	888.134	2.58821	0.399207	6.48337	8.97e-11	2.57e-09
SDS	441.917	2.58594	0.435997	5.93109	3.01e-09	5.75e-08
AQP10	24.0796	2.5858	0.621318	4.1618	3.16e-05	0.000189643
OR10A3	1.16755	2.5849	0.935357	2.76354	0.00571779	0.0162769
HTRA3	2966.09	2.58237	0.413515	6.24492	4.24e-10	1.02e-08
LITAFD	1.71308	2.58042	0.900416	2.8658	0.00415952	0.0124848
TMEM82	1.67236	2.57976	1.10865	2.32693	0.019969	0.0457528
CLDN6	15.0411	2.57976	0.661001	3.9028	9.51e-05	0.000488362
HHLA1	1.43857	2.5792	0.82229	3.13661	0.00170916	0.00582602
GOLGA8G	1.14732	2.57837	1.2025	2.14418	0.0320187	0.0672696
CDK5R2	10.0969	2.57655	0.725711	3.55039	0.000384666	0.00161086
CELSR3	566.267	2.57605	0.387463	6.6485	2.96e-11	9.57e-10
ZNF670-ZNF695	4.17408	2.5726	0.700696	3.6715	0.000241132	0.00108364
GABBR2	12.9229	2.57019	0.543153	4.73199	2.22e-06	1.88e-05
DCC	29.7713	2.56998	0.631521	4.06951	4.71e-05	0.000268317
AC139491.7	7.93309	2.5693	1.00528	2.5558	0.0105943	0.0272882
SHANK1	55.7276	2.56866	0.466196	5.50982	3.59e-08	4.97e-07
MAGED4B	2.88644	2.56788	0.734557	3.49583	0.000472592	0.00193084
GJA10	1.12657	2.56722	1.29105	1.98848	0.0467584	0.0922823
TERT	35.2659	2.56605	0.515643	4.97641	6.48e-07	6.29e-06
GALP	1.12347	2.56577	1.20296	2.13289	0.0329335	0.0689333
CT55	1.66085	2.56489	1.3053	1.96498	0.0494163	0.0965508
CABP5	1.11824	2.56476	1.23396	2.07849	0.0376646	0.077188
CLPS	0.940289	2.56459	1.0712	2.39412	0.0166601	0.0394512
POM121L2	1.37381	2.56429	1.09647	2.33867	0.0193524	0.044584
PRL	0.933772	2.56339	0.954011	2.68696	0.00721055	0.0197885
MORC1	0.934016	2.56226	1.11037	2.30758	0.0210228	0.0477343
KASH5	7.86798	2.55999	0.709404	3.60865	0.00030779	0.00133796
KRTDAP	14539.1	2.55937	0.770386	3.32219	0.000893136	0.00335277
FCHO1	470.247	2.55933	0.38733	6.60762	3.91e-11	1.23e-09
TRIM49	1.38156	2.55824	1.22324	2.09137	0.0364952	0.0752313
TSPAN16	1.986	2.55775	0.753758	3.39334	0.000690471	0.0026835
TNFSF4	218.744	2.5577	0.395836	6.46151	1.04e-10	2.93e-09
HEY1	1427.03	2.55731	0.456608	5.60068	2.14e-08	3.14e-07
SIGLEC15	30.9226	2.5559	0.508679	5.02459	5.04e-07	5.06e-06
COCH	210.026	2.55422	0.686404	3.72116	0.000198309	0.00091858
SEPTIN14	0.920375	2.55398	0.97693	2.61429	0.00894138	0.0237113
ABCA4	351.815	2.55351	0.692694	3.68634	0.000227499	0.00103143
TAFA4	2.28173	2.55324	1.01282	2.52091	0.0117051	0.0295253
FADS3	1237.54	2.5515	0.319694	7.98104	1.45e-15	1.3e-13
ZNF469	1180.73	2.55139	0.457957	5.57124	2.53e-08	3.64e-07
MEF2B	2.81903	2.551	0.671019	3.80169	0.000143713	0.000696624
H3C12	8.53935	2.54846	0.520619	4.89504	9.83e-07	9.12e-06
DSG4	67.2049	2.54793	0.675272	3.77319	0.000161176	0.000771891
ERC2	74.211	2.54652	0.464282	5.48486	4.14e-08	5.66e-07
RASGRF1	44.0534	2.54612	0.461953	5.51165	3.55e-08	4.93e-07
CD80	67.6611	2.54444	0.414424	6.13971	8.27e-10	1.82e-08
LYG2	8.99681	2.54394	0.581138	4.37751	1.2e-05	8.13e-05
CRYBA4	3.13474	2.54067	0.832819	3.05068	0.00228322	0.0074651
MOG	1.33065	2.53986	0.937131	2.71025	0.00672321	0.0186392
FAM71E2	1.36824	2.53617	0.966544	2.62396	0.00869136	0.0231477
FOXL2NB	64.3344	2.5342	0.762708	3.32264	0.000891711	0.00334811
AC007040.2	5.14156	2.53363	0.612723	4.13503	3.55e-05	0.00021006
PSG2	1.34083	2.53362	0.879281	2.88147	0.00395825	0.0119911
OR10A2	1.92029	2.53143	0.819138	3.09036	0.00199913	0.00665387
ELOVL3	32.3319	2.53088	0.471163	5.37155	7.81e-08	9.91e-07
TRPM2	848.785	2.53085	0.380098	6.65842	2.77e-11	9e-10
WDR54	1120.29	2.52924	0.250591	10.0931	5.93e-24	3.54e-21
LOXL2	3848.02	2.52796	0.391877	6.45089	1.11e-10	3.09e-09
PTPRR	30.7631	2.52684	0.549539	4.5981	4.26e-06	3.32e-05
MOGAT3	2.34456	2.52587	0.939592	2.68827	0.00718244	0.0197324
PLSCR2	12.3006	2.52433	0.58639	4.30487	1.67e-05	0.000108564
ASIP	8.45984	2.5237	0.498251	5.06512	4.08e-07	4.2e-06
AMH	54.7779	2.52276	0.600519	4.20096	2.66e-05	0.000162845
PCDH19	963.394	2.52209	0.702566	3.58983	0.000330888	0.00142217
SLCO6A1	11.1063	2.5216	0.667791	3.77603	0.00015935	0.000764284
CCDC166	1.93641	2.52149	1.03786	2.4295	0.0151197	0.0364775
SPRN	29.4364	2.51999	0.531757	4.73898	2.15e-06	1.83e-05
PCDHB6	120.843	2.51983	0.648171	3.8876	0.000101238	0.0005148
UCN3	5.99922	2.51921	1.27704	1.97269	0.0485307	0.0951104
PCSK1	147.881	2.51298	0.404199	6.21719	5.06e-10	1.19e-08
IGSF23	2.83838	2.51178	0.748486	3.35582	0.000791314	0.00302368
ELAVL2	161.034	2.51113	0.701566	3.57932	0.000344496	0.00147044
ACAN	222.923	2.51084	0.48589	5.16752	2.37e-07	2.6e-06
GABRB1	3.15371	2.51081	0.970751	2.58646	0.00969664	0.0253657
CDH8	230.275	2.51027	0.494232	5.07914	3.79e-07	3.95e-06
LCE1E	3.7615	2.50972	0.855139	2.93487	0.00333686	0.0103266
ANKRD34C	1.31765	2.50937	1.06948	2.34635	0.0189583	0.043857
OXCT2	17.8428	2.50857	0.518755	4.83575	1.33e-06	1.19e-05
PLAU	11599.4	2.5085	0.372809	6.72864	1.71e-11	5.8e-10
FABP9	1.60844	2.50808	0.826797	3.03349	0.00241744	0.00785526
FOXE3	6.05915	2.50732	0.712412	3.51948	0.000432394	0.00178243
P3H2	8101.06	2.50455	0.511135	4.89998	9.58e-07	8.95e-06
PAGE2B	1.6027	2.5043	1.10348	2.26945	0.0232411	0.0517544
APLN	519.16	2.50352	0.387708	6.45724	1.07e-10	2.99e-09
SLC4A1	7.4182	2.50349	0.664848	3.7655	0.000166214	0.000793054
PNLIPRP1	1.07201	2.50291	0.983901	2.54386	0.0109635	0.0280538
ASTN2	682.951	2.50242	0.481829	5.19358	2.06e-07	2.31e-06
PRODH2	1.07747	2.50234	1.1128	2.24869	0.0245323	0.0540875
AFP	6.38058	2.50196	0.790172	3.16635	0.00154365	0.00534102
FKBP10	5351.16	2.50142	0.364652	6.85975	6.9e-12	2.58e-10
AGAP5	1.55226	2.50029	0.727815	3.43533	0.000591825	0.00234482
TFDP3	1.10991	2.49982	1.14654	2.18031	0.0292348	0.0623629
SLC25A48	110.172	2.49979	0.582806	4.28924	1.79e-05	0.000115532
CFAP57	140.886	2.49884	0.621689	4.01943	5.83e-05	0.000321736
CAMK2N2	106.125	2.49765	0.31782	7.85868	3.88e-15	3.07e-13
HNF4A	20.3348	2.49742	0.600305	4.16025	3.18e-05	0.000190545
SLC35F4	1.63948	2.49677	0.756907	3.29865	0.000971514	0.00360132
RBFOX3	11.0876	2.49653	0.604472	4.1301	3.63e-05	0.000213846
FRG2C	3.30153	2.4942	0.947477	2.63247	0.00847668	0.0226769
NOX4	291.291	2.49403	0.350468	7.1163	1.11e-12	5.04e-11
FOXD4L1	6.10333	2.49173	0.552574	4.50932	6.5e-06	4.79e-05
CLEC12A	135	2.4916	0.447922	5.56259	2.66e-08	3.79e-07
CXCL14	45245.3	2.48961	0.562365	4.42703	9.55e-06	6.69e-05
SEMA5B	122.032	2.48948	0.412514	6.0349	1.59e-09	3.25e-08
SLC30A3	50.5718	2.489	0.48078	5.17702	2.25e-07	2.48e-06
EPCAM	6312.19	2.48783	0.43149	5.76567	8.13e-09	1.35e-07
ZG16	1.09115	2.48652	1.02382	2.42867	0.0151542	0.0365216
MAD1L1	80.5916	2.48359	0.469307	5.29203	1.21e-07	1.46e-06
CFAP251	3017.35	2.48319	0.28588	8.68614	3.75e-18	6.23e-16
OR4K2	1.1348	2.48307	1.08804	2.28215	0.0224804	0.0503619
KCNMB3	80.0421	2.48219	0.345078	7.19314	6.33e-13	3.06e-11
PCDHA9	1.5448	2.48156	1.07991	2.29793	0.021566	0.0487027
SULT2A1	0.869887	2.47955	1.17537	2.10959	0.0348934	0.0724272
TUBA3C	1.29553	2.47927	1.08699	2.28085	0.0225572	0.0505026
FCRL5	316.985	2.47617	0.579131	4.27567	1.91e-05	0.000121708
C22orf42	1.09636	2.47499	0.928901	2.66442	0.00771202	0.0209151
ATP8A2	76.4257	2.47472	0.511567	4.83754	1.31e-06	1.18e-05
SLC12A1	2.23431	2.47366	0.807348	3.06393	0.00218447	0.00718018
HTR3D	1.05322	2.47358	1.14015	2.16952	0.0300434	0.0638299
MAP7D2	316.056	2.47328	0.690922	3.57968	0.000344009	0.00146871
TUBB3	23.9908	2.47184	0.410146	6.02673	1.67e-09	3.4e-08
KRTAP5-4	1.11857	2.47175	1.18061	2.09361	0.0362944	0.0749043
PCDHA5	4.18024	2.46983	0.942152	2.62148	0.008755	0.0232999
FKBP2	11.953	2.46925	0.463115	5.33183	9.72e-08	1.2e-06
OGDHL	279.009	2.46847	0.604115	4.08609	4.39e-05	0.000252982
ABCG8	7.38281	2.46762	0.728306	3.38817	0.000703605	0.00272805
PSG5	14.1017	2.4676	0.758092	3.25502	0.00113385	0.00410307
SMC1B	29.6983	2.4662	0.566956	4.3499	1.36e-05	9.1e-05
PRSS21	623.217	2.46485	0.64644	3.81297	0.000137309	0.000669325
SSTR2	99.415	2.46403	0.423494	5.81833	5.94e-09	1.03e-07
XKR9	58.5201	2.46366	0.510181	4.82899	1.37e-06	1.23e-05
PIANP	48.4581	2.46316	0.493639	4.9898	6.04e-07	5.93e-06
SLC35G5	7.65023	2.46218	0.749705	3.2842	0.00102272	0.00375746
AKR1C1	16788.9	2.46106	0.636065	3.8692	0.000109192	0.000550408
A4GNT	3.37484	2.46045	0.823461	2.98794	0.00280868	0.0089166
TFPI2	484.153	2.46028	0.632411	3.89032	0.000100111	0.000509648
TMEM155	8.8051	2.46025	0.561555	4.38114	1.18e-05	8.03e-05
FSTL3	2528.66	2.45897	0.411669	5.97318	2.33e-09	4.58e-08
ADAM29	1.05408	2.4553	0.932638	2.63263	0.00847254	0.0226693
CHRM3	694.778	2.45442	0.442973	5.5408	3.01e-08	4.24e-07
TNN	46.3248	2.45434	0.465949	5.2674	1.38e-07	1.64e-06
NELL1	89.0255	2.45188	0.784942	3.12364	0.0017863	0.00604419
ST6GALNAC5	109.134	2.45157	0.384426	6.37722	1.8e-10	4.81e-09
MYBPC3	14.0672	2.45117	0.440551	5.56388	2.64e-08	3.77e-07
CHST7	689.655	2.45092	0.335549	7.3042	2.79e-13	1.48e-11
RAB6B	1174.75	2.44734	0.563866	4.34028	1.42e-05	9.45e-05
COL4A5	4683.2	2.44608	0.318624	7.677	1.63e-14	1.1e-12
TRIM9	143.733	2.44563	0.501662	4.87505	1.09e-06	9.97e-06
CMTM2	16.1125	2.44561	0.503917	4.8532	1.21e-06	1.1e-05
FAM25G	3.64501	2.44517	0.915907	2.66967	0.00759251	0.0206472
ADGRB2	327.747	2.44511	0.332603	7.35146	1.96e-13	1.07e-11
OR6T1	0.905209	2.44489	0.867686	2.81771	0.00483679	0.0141692
HAPLN1	155.308	2.44207	0.465066	5.25103	1.51e-07	1.77e-06
PCDH8	4.15152	2.44067	0.958706	2.54579	0.010903	0.0279407
BST2	9971.28	2.44056	0.45504	5.36339	8.17e-08	1.03e-06
TMEM26	63.1515	2.43668	0.387866	6.28228	3.34e-10	8.32e-09
GRP	92.4285	2.43609	0.704883	3.45602	0.000548209	0.00218991
KISS1R	14.9525	2.434	0.561614	4.33394	1.46e-05	9.69e-05
PIWIL2	421.452	2.42986	0.72845	3.33566	0.000850976	0.00321265
LENEP	1.80681	2.42882	0.709482	3.42337	0.000618493	0.00243863
LEMD1	254.673	2.42834	0.562137	4.31984	1.56e-05	0.000102085
AC131160.1	0.986631	2.42736	0.778672	3.11731	0.00182512	0.00615578
SHCBP1L	0.867002	2.42732	0.986975	2.45936	0.0139186	0.034154
IL36G	2875.01	2.42656	0.567757	4.27394	1.92e-05	0.000122569
OLIG2	2.52846	2.42613	0.874674	2.77375	0.00554135	0.0158957
KRTAP10-2	1.78882	2.42609	0.885934	2.73845	0.0061729	0.0173686
NFILZ	1.03499	2.42594	0.977253	2.48241	0.0130497	0.0323715
NLRP13	1.22224	2.42337	1.14731	2.11222	0.0346672	0.0720493
IFNB1	0.844397	2.423	1.05429	2.29824	0.0215482	0.0486686
SLC22A6	2.1809	2.42296	1.12728	2.14939	0.0316038	0.0665381
FOXC2	159.162	2.42278	0.504538	4.80197	1.57e-06	1.39e-05
POU3F2	5.64749	2.42216	0.66653	3.63398	0.00027908	0.00123287
CPNE7	284.161	2.42169	0.42598	5.68498	1.31e-08	2.04e-07
NUDT11	414.389	2.41904	0.437309	5.53166	3.17e-08	4.45e-07
POU6F2	199.03	2.41652	0.526722	4.58784	4.48e-06	3.46e-05
OR10G3	0.849095	2.41408	1.15174	2.09602	0.0360801	0.0745282
CHI3L1	3282	2.41061	0.506664	4.75781	1.96e-06	1.69e-05
C16orf90	3.84569	2.41014	0.849958	2.8356	0.00457396	0.0135474
TEX13B	0.825887	2.40767	0.799995	3.00961	0.00261585	0.00838606
RETNLB	3.71917	2.40713	0.700987	3.43392	0.000594924	0.00235554
IQCG	1571.09	2.4061	0.428968	5.60903	2.03e-08	3.01e-07
VCX	13.5074	2.40583	0.661128	3.63898	0.000273723	0.00121189
TMEM163	163.48	2.40474	0.498203	4.82682	1.39e-06	1.24e-05
KIAA1210	2.56835	2.40444	0.725832	3.31266	0.000924127	0.00345537
CCR3	10.7192	2.40361	0.556518	4.31901	1.57e-05	0.000102431
BMP10	1.06618	2.40352	0.775445	3.09954	0.00193819	0.00648112
OBP2B	0.876376	2.40266	0.797844	3.01144	0.00260008	0.00834594
PGF	2453.51	2.40145	0.357312	6.72086	1.81e-11	6.06e-10
EMILIN1	3054.38	2.3999	0.376811	6.36897	1.9e-10	5.04e-09
IZUMO1R	1.21798	2.39554	1.07414	2.23018	0.0257352	0.0561803
LTBP1	9076.52	2.39188	0.377955	6.32848	2.48e-10	6.41e-09
SPINK13	2.13256	2.39119	1.08349	2.20694	0.0273185	0.0590189
GPR156	80.8281	2.39076	0.502093	4.76158	1.92e-06	1.66e-05
FAM166C	25.0124	2.38639	0.657333	3.63041	0.000282972	0.0012473
AMER3	1.21499	2.38535	0.918632	2.59663	0.00941428	0.0247389
H2AC19	3.03146	2.38525	0.827237	2.88339	0.0039342	0.0119283
CDKN2A	1552.38	2.38392	0.711212	3.35192	0.000802543	0.00305747
CCDC187	126.64	2.38347	0.667511	3.57067	0.000356064	0.00151139
BEND4	14.0934	2.38263	0.813838	2.92765	0.00341539	0.0105405
SERPINE1	19231.4	2.38136	0.475612	5.00695	5.53e-07	5.49e-06
DRD5	13.618	2.37948	0.65204	3.64929	0.000262963	0.00117032
EPHA8	22.4574	2.37888	0.685575	3.4699	0.000520646	0.00209708
FAM205A	6.31808	2.37753	0.753107	3.15696	0.00159425	0.00549066
SPDYE2B	0.953433	2.37465	1.01138	2.34792	0.0188785	0.0437119
VGF	39.9756	2.37362	0.478722	4.95824	7.11e-07	6.84e-06
BTN1A1	4.26045	2.37252	0.716478	3.31137	0.00092841	0.00346921
CTXN1	215.866	2.37193	0.378604	6.26494	3.73e-10	9.14e-09
P3H4	1943.14	2.37123	0.224325	10.5705	4.08e-26	4.07e-23
IGF2BP2	4893.34	2.37109	0.338054	7.01392	2.32e-12	9.74e-11
ANO4	43.8066	2.37067	0.644459	3.67855	0.000234562	0.00105703
PDZK1	36.0729	2.37039	0.539942	4.39008	1.13e-05	7.77e-05
SLC18A3	32.4214	2.36587	1.05705	2.23818	0.0252095	0.0552546
RPL39L	1176.4	2.36512	0.378887	6.24228	4.31e-10	1.03e-08
CHRNG	16.2974	2.36474	0.988263	2.39282	0.0167193	0.0395547
DNMT3L	0.979382	2.36456	1.06862	2.21273	0.0269161	0.0583238
NRIP3	351.041	2.36427	0.348918	6.77599	1.24e-11	4.31e-10
UCN	31.1749	2.36202	0.455516	5.18537	2.16e-07	2.39e-06
IGLL5	95.2892	2.36122	0.60644	3.89358	9.88e-05	0.000503571
RETN	6.67025	2.3609	0.62381	3.78465	0.000153927	0.000742327
SCG5	140.321	2.35962	0.393724	5.99309	2.06e-09	4.1e-08
TSPAN10	349.041	2.35892	0.448121	5.26402	1.41e-07	1.67e-06
GPR19	70.3265	2.3581	0.390774	6.03444	1.6e-09	3.26e-08
CCL7	19.1252	2.35676	0.557852	4.2247	2.39e-05	0.000148575
GALNT8	16.2334	2.35626	0.713254	3.30354	0.000954729	0.00355202
FCGR3A	1736.76	2.35542	0.391433	6.01743	1.77e-09	3.59e-08
NAT16	3.79124	2.35494	0.778845	3.02364	0.00249756	0.00807755
PRELID3A	180.912	2.35445	0.279343	8.42855	3.5e-17	4.39e-15
HAS1	57.6775	2.35376	0.566394	4.1557	3.24e-05	0.000193799
STARD6	2.41242	2.35199	0.788926	2.98125	0.00287073	0.00907984
SLC8A2	64.6178	2.35196	0.612098	3.84246	0.000121806	0.000604484
NPHS1	10.5432	2.35174	0.736858	3.19158	0.00141498	0.0049483
TENM1	143.415	2.35119	0.745805	3.15256	0.00161848	0.00556023
ADAMDEC1	397.288	2.351	0.51703	4.54713	5.44e-06	4.1e-05
HMSD	48.3191	2.35074	0.45861	5.12579	2.96e-07	3.17e-06
H3C11	2.429	2.35044	0.730331	3.21832	0.00128946	0.00457534
C6orf141	447.607	2.34757	0.485567	4.8347	1.33e-06	1.19e-05
KNG1	2.38017	2.34681	0.866587	2.70811	0.00676671	0.0187424
FRG2B	1.15954	2.34586	1.09477	2.14278	0.0321305	0.0674572
ALPG	7.45414	2.34333	0.845991	2.76993	0.00560689	0.0160273
GBP7	2.40639	2.34259	0.713134	3.28493	0.00102009	0.00374931
H2BC18	79.6838	2.34226	0.443385	5.28267	1.27e-07	1.53e-06
KIR3DL3	1.00471	2.34206	1.04338	2.24469	0.0247879	0.0544925
SLC6A2	224.112	2.34075	0.62643	3.73665	0.000186487	0.000873745
CPA6	135.533	2.34074	0.596192	3.92614	8.63e-05	0.000449775
H1-7	3.99208	2.34007	0.806122	2.90287	0.0036976	0.0112968
SLC22A1	50.5298	2.33956	0.526488	4.44371	8.84e-06	6.27e-05
RGPD1	1.39402	2.33911	0.800013	2.92384	0.00345738	0.0106518
SPATC1	14.4813	2.33782	0.434366	5.38214	7.36e-08	9.42e-07
NUPR2	36.3938	2.33724	0.727264	3.21374	0.00131018	0.00463968
MZB1	1382.03	2.33662	0.559203	4.17848	2.93e-05	0.000177741
C1QTNF12	697.001	2.33387	0.590718	3.9509	7.79e-05	0.000410574
KCNJ6	16.1902	2.33278	0.579831	4.0232	5.74e-05	0.000318004
LCN1	7.54306	2.33274	0.927175	2.51596	0.0118707	0.0299018
NANOG	2.38297	2.33005	0.756122	3.08157	0.00205909	0.00683191
C17orf64	3.2322	2.3298	0.773363	3.01255	0.00259062	0.00832044
ADAMTS7	514.717	2.32907	0.349816	6.658	2.78e-11	9.01e-10
LUZP4	0.7882	2.32786	1.11482	2.0881	0.0367892	0.0757053
AC108941.3	1.16574	2.32714	1.04352	2.23009	0.0257416	0.0561874
SHISA8	16.4268	2.32691	0.635535	3.66134	0.000250903	0.00112193
SPDYE3	2.77099	2.32626	0.65257	3.56477	0.00036418	0.00153872
PRR18	27.2368	2.32552	0.899414	2.5856	0.00972108	0.0254185
STON1-GTF2A1L	0.959954	2.32467	0.840649	2.76532	0.00568663	0.0162114
C4orf48	119.176	2.32457	0.346003	6.71835	1.84e-11	6.14e-10
OR2I1P	764.531	2.32396	0.540927	4.29626	1.74e-05	0.000112215
SLC12A5	16.9245	2.3215	0.492216	4.71642	2.4e-06	2.01e-05
C1QTNF6	1832.91	2.32022	0.379884	6.10771	1.01e-09	2.17e-08
AC138969.1	2.79443	2.3188	0.838887	2.76414	0.00570723	0.016252
H2AC16	7.13312	2.31726	0.511096	4.53391	5.79e-06	4.33e-05
LCE3E	567.842	2.31647	0.777274	2.98025	0.00288015	0.00910644
SDK2	1994.2	2.3164	0.482593	4.7999	1.59e-06	1.4e-05
DLX5	829.601	2.31504	0.43156	5.36436	8.12e-08	1.03e-06
TAS2R13	1.1084	2.31504	1.06107	2.18179	0.0291248	0.0621801
SYCP2	253.486	2.31463	0.508592	4.55105	5.34e-06	4.03e-05
MELTF	2156.04	2.31424	0.380906	6.0756	1.24e-09	2.61e-08
UGT3A2	13.9985	2.31333	0.720135	3.21236	0.00131647	0.00465788
SYNGR4	17.1114	2.31079	0.599522	3.85438	0.000116024	0.00057915
B4GALNT4	636.355	2.30845	0.443182	5.2088	1.9e-07	2.15e-06
TTBK1	28.8856	2.30777	0.442244	5.21832	1.81e-07	2.06e-06
SCO2	32.7919	2.30508	0.506881	4.54756	5.43e-06	4.09e-05
NPTX1	87.6219	2.30439	0.589992	3.90579	9.39e-05	0.000482887
PADI3	2449.76	2.30426	0.643576	3.5804	0.000343073	0.00146541
OXT	3.88852	2.30193	0.679852	3.38593	0.000709378	0.00274568
KRTAP5-6	1.05767	2.30181	1.00784	2.28391	0.0223768	0.0501863
REC114	2.75219	2.3013	0.709897	3.24174	0.00118801	0.00426821
NEFL	3452.86	2.3008	0.73005	3.15156	0.001624	0.00557386
TOX2	611.721	2.29982	0.391102	5.88035	4.09e-09	7.49e-08
STX1A	330.541	2.29844	0.237823	9.66448	4.27e-22	2.01e-19
CSMD3	19.7642	2.29702	0.925308	2.48243	0.0130488	0.0323715
SUGCT	459.854	2.29498	0.399457	5.74524	9.18e-09	1.5e-07
NKAIN4	13.6899	2.2938	0.59266	3.87034	0.000108684	0.000548155
C12orf42	10.744	2.29372	0.547009	4.19321	2.75e-05	0.000167887
LMAN1L	3.16796	2.29346	0.988944	2.3191	0.0203895	0.0465259
PON3	171.093	2.29135	0.69591	3.2926	0.000992663	0.00366352
CREG2	363.869	2.29075	0.56115	4.08224	4.46e-05	0.000256097
GALNT6	4471.48	2.28672	0.424881	5.38203	7.37e-08	9.42e-07
LUM	20708	2.28515	0.440891	5.18301	2.18e-07	2.41e-06
GLRA2	1.36197	2.28483	1.03187	2.21427	0.0268102	0.0581097
CABYR	222.137	2.28476	0.480709	4.7529	2.01e-06	1.72e-05
XCL1	102.413	2.28471	0.365993	6.24248	4.31e-10	1.03e-08
SYT13	76.7487	2.28376	0.755769	3.02176	0.00251306	0.00811744
CEACAM20	1.10356	2.28255	0.949003	2.40521	0.0161633	0.0385074
CTLA4	212.3	2.28217	0.421319	5.41673	6.07e-08	7.91e-07
MMP16	172.35	2.28155	0.458066	4.98084	6.33e-07	6.17e-06
TMEM249	4.50748	2.28043	0.65746	3.46855	0.000523282	0.00210439
LRRIQ4	5.24397	2.27746	0.700691	3.2503	0.00115283	0.00416299
MMP7	3525.38	2.27664	0.568113	4.00737	6.14e-05	0.00033623
PALM3	37.7381	2.27565	0.519527	4.38024	1.19e-05	8.05e-05
THBS2	4878.82	2.27558	0.482115	4.72	2.36e-06	1.98e-05
RTP3	24.2666	2.27542	1.07469	2.11729	0.0342354	0.0712337
GSC2	8.55784	2.27507	0.628471	3.62001	0.000294594	0.00128966
MALRD1	15.71	2.27438	0.616566	3.68878	0.000225329	0.00102314
C7orf61	12.5262	2.2732	0.492942	4.6115	4e-06	3.14e-05
KANK4	305.431	2.2727	0.613615	3.70378	0.000212407	0.000972582
H3C2	10.7607	2.2725	0.518889	4.37954	1.19e-05	8.07e-05
CHODL	296.003	2.27195	0.488978	4.64633	3.38e-06	2.72e-05
RCN3	1933.95	2.27184	0.342599	6.6312	3.33e-11	1.06e-09
TNFRSF9	249.116	2.27017	0.393778	5.76511	8.16e-09	1.36e-07
PRB2	14.6354	2.2697	1.04316	2.17579	0.0295711	0.0629842
DCHS2	101.688	2.26938	0.601729	3.77143	0.000162314	0.000776097
COL7A1	20802	2.26908	0.299119	7.58589	3.3e-14	2.09e-12
MAST1	113.175	2.26776	0.413664	5.48213	4.2e-08	5.74e-07
H2AC8	177.928	2.26694	0.48078	4.71513	2.42e-06	2.02e-05
NLRP11	4.23567	2.26605	0.734343	3.08581	0.00202996	0.00674399
PTGER1	24.3619	2.26359	0.60939	3.71451	0.000203599	0.000938262
KIF3C	1407.8	2.2635	0.271114	8.34888	6.89e-17	7.98e-15
TBC1D26	0.733931	2.26277	1.06202	2.13063	0.0331199	NA
CXCL10	2675.35	2.26253	0.609384	3.71281	0.000204972	0.000943598
ALOXE3	788.49	2.26217	0.541588	4.17691	2.95e-05	0.00017873
CHST11	2425.95	2.26135	0.350187	6.45754	1.06e-10	2.99e-09
SPDYE2	6.4075	2.26063	0.551094	4.10207	4.09e-05	0.000238112
HPCA	16.7416	2.26043	0.421147	5.3673	7.99e-08	1.01e-06
G6PC	1.32469	2.25826	1.02787	2.19703	0.0280185	0.060272
EPHX4	37.4125	2.25766	0.461037	4.89692	9.74e-07	9.06e-06
OR9A4	6.15574	2.25748	0.819661	2.75417	0.0058842	0.0166777
DPEP3	5.69006	2.25676	0.780592	2.89108	0.00383915	0.0116815
ZAR1	1.32511	2.25656	0.889643	2.53648	0.0111972	0.0285056
SIGLEC12	92.9851	2.25556	0.53423	4.22207	2.42e-05	0.000150028
HOXA9	218.737	2.25436	0.628057	3.58943	0.000331408	0.00142304
DERL3	294.197	2.25366	0.495379	4.54937	5.38e-06	4.06e-05
IFI30	18.0781	2.2533	0.452701	4.97746	6.44e-07	6.26e-06
UGT1A4	1.91447	2.25278	0.934912	2.40962	0.0159691	0.0381319
RLBP1	7.26035	2.25067	0.807833	2.78606	0.0053353	0.0153926
TUBA3E	6.05863	2.24984	0.883757	2.54577	0.0109038	0.0279407
CRYGN	6.14209	2.24903	0.612198	3.6737	0.000239063	0.00107516
H3C10	295.121	2.24636	0.438855	5.1187	3.08e-07	3.27e-06
OR51E1	38.5402	2.24566	0.329873	6.80766	9.92e-12	3.57e-10
SHISA7	12.4551	2.24435	0.557563	4.02529	5.69e-05	0.000315573
ZSCAN5B	3.37839	2.24434	0.72189	3.10898	0.00187732	0.00631761
TENM3	1169.9	2.24339	0.486439	4.61187	3.99e-06	3.14e-05
MARCHF4	15.9695	2.24306	0.539819	4.15521	3.25e-05	0.000194152
SLC6A13	6.59566	2.24177	0.599403	3.74	0.000184018	0.000864436
GPC3	2642.53	2.24129	0.743292	3.01535	0.00256685	0.00825699
HOATZ	28.3387	2.23789	0.597582	3.74491	0.000180461	0.000850402
HHLA2	26.9252	2.23693	0.727938	3.07297	0.00211942	0.006992
BGN	23736.6	2.2365	0.396674	5.63813	1.72e-08	2.59e-07
ST8SIA2	93.0599	2.23561	0.537142	4.16205	3.15e-05	0.000189492
KCNH8	62.4235	2.23446	0.671065	3.32972	0.00086933	0.00327436
DISP2	158.318	2.23338	0.537764	4.15309	3.28e-05	0.000195698
C20orf204	60.4297	2.23102	0.415177	5.37366	7.72e-08	9.81e-07
SYCE3	20.2689	2.23097	0.429569	5.19351	2.06e-07	2.31e-06
TRIM71	3.39614	2.23052	0.781879	2.85276	0.0043341	0.0129288
OR1Q1	1.32873	2.23028	1.0339	2.15715	0.0309939	0.0654311
FAM47A	0.724055	2.22724	1.0073	2.21109	0.0270296	NA
KCNE4	255.033	2.2263	0.342981	6.49103	8.53e-11	2.46e-09
PIWIL3	1.91415	2.22508	0.989326	2.24908	0.0245073	0.0540389
XKR3	0.873831	2.22499	1.01273	2.19701	0.0280194	0.060272
CTRB2	3.2104	2.22448	0.812301	2.73849	0.00617216	0.0173686
CRYGC	0.72488	2.22421	1.0542	2.10986	0.0348704	NA
MS4A6E	1.92792	2.22378	0.962887	2.30949	0.0209166	0.0475414
AMZ1	47.3935	2.22229	0.491996	4.51688	6.28e-06	4.64e-05
MS4A3	1.08982	2.2207	0.948514	2.34124	0.01922	0.0443196
SERPINH1	15919.4	2.22038	0.284922	7.79295	6.55e-15	4.83e-13
TAGLN3	41.1637	2.2183	0.645376	3.43722	0.000587725	0.00233012
CST2	18.3566	2.21663	0.725758	3.05423	0.00225641	0.00738955
RGS6	106.345	2.21642	0.532856	4.15951	3.19e-05	0.00019104
TKTL1	53.7536	2.21642	0.953995	2.3233	0.020163	0.046097
BAALC	248.543	2.2144	0.594208	3.72665	0.000194041	0.000901603
EVA1A	383.897	2.21361	0.440948	5.02011	5.16e-07	5.17e-06
LCN12	23.4606	2.21297	0.591506	3.74125	0.000183105	0.000861275
FBXO2	1297.27	2.21264	0.533273	4.14917	3.34e-05	0.000198614
H2AC12	4.33374	2.2125	0.613669	3.60537	0.000311713	0.00135206
GPRIN1	867.18	2.21167	0.267182	8.27778	1.25e-16	1.42e-14
ZIC1	147.517	2.21137	0.970764	2.27797	0.0227286	0.05082
SH2D2A	527.739	2.21091	0.319287	6.92451	4.37e-12	1.73e-10
CAPN12	166.16	2.20837	0.344474	6.41085	1.45e-10	3.93e-09
MEIS3	470.382	2.20763	0.378444	5.83344	5.43e-09	9.6e-08
ATOH7	5.03539	2.20746	0.710748	3.10583	0.00189748	0.00637159
TRIM67	6.16727	2.20741	0.511241	4.31776	1.58e-05	0.000102863
ABCG5	10.515	2.20671	0.585664	3.76788	0.000164641	0.000785964
CPA5	14.4934	2.20546	0.548035	4.02431	5.71e-05	0.000316789
IGFBP1	3.43129	2.20537	0.659952	3.34171	0.000832626	0.003152
BTNL8	6.91202	2.20482	0.507646	4.34323	1.4e-05	9.34e-05
ANKLE1	108.228	2.20419	0.535754	4.11419	3.89e-05	0.000227417
H3C8	76.3114	2.20406	0.44997	4.89822	9.67e-07	9.01e-06
RAD21L1	1.06438	2.20308	0.906841	2.4294	0.015124	0.036478
FNDC11	55.9851	2.20283	0.38145	5.77487	7.7e-09	1.29e-07
NPSR1	37.3921	2.20202	0.561654	3.9206	8.83e-05	0.000458113
SLC29A4	456.36	2.2013	0.435172	5.05844	4.23e-07	4.34e-06
TFAP2E	180.102	2.20118	0.404201	5.44575	5.16e-08	6.84e-07
MEST	1787.18	2.20067	0.328608	6.69697	2.13e-11	7.04e-10
GALNT9	9.02812	2.19707	0.520371	4.22212	2.42e-05	0.000150028
HAVCR1	3.23086	2.19648	0.756539	2.90332	0.00369225	0.0112868
C2CD6	26.0623	2.19406	0.613347	3.5772	0.000347297	0.00147993
TBX2	655.605	2.19395	0.349448	6.27835	3.42e-10	8.49e-09
PACSIN1	44.2455	2.1937	0.46382	4.72963	2.25e-06	1.9e-05
EXOC3L4	103.281	2.19234	0.557478	3.93261	8.4e-05	0.000439241
PRR23A	0.718474	2.19193	1.09216	2.00698	0.0447522	NA
SLC26A5	15.8734	2.19124	0.733874	2.98586	0.00282786	0.00896955
HLA-G	419.53	2.18974	0.46248	4.73477	2.19e-06	1.86e-05
SULF1	8682.37	2.18969	0.445814	4.91166	9.03e-07	8.48e-06
CCR8	51.6483	2.18837	0.45324	4.82829	1.38e-06	1.23e-05
ITLN2	10.4728	2.18822	0.755909	2.89482	0.00379381	0.0115593
ZPLD1	19.7178	2.18658	0.683844	3.19749	0.0013863	0.00486887
TEX48	2.2669	2.1861	0.855644	2.55492	0.0106213	0.0273481
PSG6	4.67969	2.18531	1.03579	2.10979	0.0348764	0.0724085
PCDHGC5	111.614	2.18199	0.643138	3.39272	0.000692012	0.00268716
KCNH1	54.5833	2.18096	0.612413	3.56125	0.00036909	0.00155507
TMEM200A	265.487	2.17821	0.471268	4.62202	3.8e-06	3.01e-05
CARD18	125.347	2.17221	0.727667	2.98516	0.00283427	0.00898355
MMP10	5803.52	2.17137	0.667088	3.25499	0.00113395	0.00410307
BCAN	77.7982	2.17028	0.544863	3.98317	6.8e-05	0.00036585
NMB	931.99	2.16947	0.375935	5.77087	7.89e-09	1.32e-07
PDXP	4.91103	2.16886	0.466854	4.64568	3.39e-06	2.72e-05
ADAMTS6	110.021	2.16719	0.40741	5.31944	1.04e-07	1.28e-06
KCNV1	3.11756	2.16683	0.991286	2.18587	0.0288248	0.0617159
BRICD5	68.4637	2.16609	0.3994	5.42336	5.85e-08	7.64e-07
CBSL	20.5745	2.16462	0.718498	3.0127	0.00258937	0.00831899
CLEC18A	6.98917	2.1643	0.64451	3.35805	0.00078493	0.0030012
H4C14	15.7019	2.16407	0.471979	4.58509	4.54e-06	3.5e-05
OTOA	7.70732	2.16166	0.485852	4.44922	8.62e-06	6.13e-05
PRPH	20.2472	2.16061	0.573907	3.76474	0.000166725	0.000794856
H2BC13	9.76496	2.15729	0.43405	4.97015	6.69e-07	6.47e-06
NANOS3	18.1602	2.15562	0.440273	4.8961	9.78e-07	9.09e-06
TMEM151A	11.8376	2.15456	0.523868	4.11278	3.91e-05	0.000228516
ZAR1L	1.24262	2.15182	0.862229	2.49565	0.0125726	0.0313572
OR3A3	0.867019	2.15142	0.926507	2.32208	0.0202288	0.0462181
PRR5-ARHGAP8	7.26633	2.15099	0.535288	4.01838	5.86e-05	0.000322776
DGCR6	8.67999	2.14998	0.821787	2.61623	0.00889075	0.0236017
ITPKA	197.667	2.14788	0.370285	5.80062	6.61e-09	1.13e-07
IL13RA2	56.9227	2.14686	0.5924	3.624	0.000290077	0.00127273
SEZ6L2	1620.28	2.14597	0.464919	4.6158	3.92e-06	3.09e-05
OR1A1	1.01761	2.14596	1.01745	2.10917	0.03493	0.0724946
PF4V1	7.69047	2.14581	0.707428	3.03326	0.00241927	0.00785837
DNAH14	181.138	2.1454	0.463227	4.63143	3.63e-06	2.89e-05
KCNG4	1.01171	2.14496	1.03488	2.07267	0.0382033	0.0781224
PRAP1	1.06073	2.1443	0.784662	2.73277	0.0062805	0.0176223
TSSK3	3.51665	2.14371	0.592164	3.62012	0.000294465	0.00128941
CRP	2.83526	2.14326	0.776845	2.75893	0.00579909	0.0164666
IGDCC3	2.87707	2.14257	0.680663	3.14777	0.00164521	0.0056348
CLDN9	18.3287	2.14199	0.627964	3.411	0.000647242	0.00253546
COL12A1	17306.3	2.13861	0.391928	5.45664	4.85e-08	6.51e-07
NETO2	1954.84	2.13784	0.240843	8.87648	6.9e-19	1.36e-16
SLC7A3	2.56947	2.13693	0.928725	2.30093	0.0213959	0.0483733
ODAPH	20.7918	2.13678	0.628598	3.39927	0.000675657	0.00263277
PLOD3	4744.68	2.1349	0.266936	7.99781	1.27e-15	1.14e-13
PLD6	234.813	2.13468	0.283301	7.53504	4.88e-14	2.98e-12
TNC	65236.4	2.13267	0.474792	4.4918	7.06e-06	5.17e-05
HK3	311.41	2.13232	0.472119	4.5165	6.29e-06	4.65e-05
CPSF4L	8.73699	2.13208	0.647668	3.29192	0.000995043	0.00367155
SLC4A8	152.07	2.13137	0.501746	4.24791	2.16e-05	0.000135479
GSTA3	36.3083	2.13119	0.921165	2.31358	0.0206909	0.0471119
FHAD1	214.537	2.12822	0.540223	3.93953	8.16e-05	0.000428132
DNAJC6	163.69	2.12812	0.431207	4.93527	8e-07	7.62e-06
TGFBI	40499.3	2.12701	0.5175	4.11016	3.95e-05	0.000230822
PPY	1.81282	2.12692	0.895442	2.37527	0.0175362	0.0411348
OIT3	12.7823	2.12643	0.520577	4.08475	4.41e-05	0.000254283
ADAM7	1.01388	2.12612	1.07099	1.98519	0.0471229	0.0928791
NAT14	600.05	2.12588	0.290241	7.32452	2.4e-13	1.29e-11
GLRA3	12.4599	2.12457	0.654715	3.24503	0.00117438	0.00422721
INSM2	1.46333	2.12371	0.815662	2.60367	0.00922321	0.0243402
CYP26C1	8.4686	2.1231	0.798272	2.65962	0.00782299	0.0211841
FAM178B	111.3	2.12264	0.638447	3.32468	0.000885191	0.00332782
CRYBB3	27.3722	2.12186	0.44627	4.75467	1.99e-06	1.71e-05
SLC26A3	1.78576	2.12142	0.776574	2.73177	0.00629947	0.017661
CLEC4E	88.8764	2.11932	0.404876	5.23449	1.65e-07	1.92e-06
PLA2G4D	223.471	2.11849	0.633167	3.34586	0.000820281	0.0031138
DCAF12L2	12.0621	2.11792	0.806578	2.62581	0.00864421	0.0230461
CHSY3	169.168	2.11569	0.367169	5.76218	8.3e-09	1.37e-07
EIF5A2	784.429	2.11552	0.277512	7.62319	2.47e-14	1.63e-12
AC027796.3	0.692055	2.11338	0.874842	2.41573	0.0157037	NA
NEURL3	74.6212	2.11249	0.429657	4.91669	8.8e-07	8.29e-06
CELF5	12.4022	2.10976	0.453044	4.65686	3.21e-06	2.6e-05
APOH	0.975764	2.10904	0.941101	2.24104	0.0250236	0.0549008
C17orf98	1.7044	2.10683	0.90546	2.3268	0.0199759	0.0457627
AC008687.4	18.1903	2.10598	0.41518	5.07245	3.93e-07	4.08e-06
ALPK2	142.477	2.10578	0.479144	4.39488	1.11e-05	7.62e-05
GDPD2	477.037	2.10548	0.582923	3.61193	0.000303923	0.00132339
DLEC1	130.377	2.10375	0.687666	3.05926	0.00221882	0.00728376
C10orf82	21.5964	2.10248	0.739866	2.8417	0.00448732	0.0133349
MCF2	11.3475	2.10119	0.660859	3.17948	0.0014754	0.00513157
KLHL6	568.565	2.09912	0.369489	5.68116	1.34e-08	2.08e-07
DKKL1	16.913	2.09886	0.521795	4.02238	5.76e-05	0.000318569
MPPED1	102.3	2.0979	0.781626	2.68402	0.00727434	0.019927
GCK	26.4889	2.09734	0.42568	4.92704	8.35e-07	7.92e-06
C5orf58	8.75232	2.09734	0.585265	3.58357	0.00033893	0.00145013
HTR7	406.62	2.09724	0.546525	3.83742	0.000124336	0.000614656
ELFN2	106.532	2.0966	0.694543	3.01867	0.0025389	0.00818029
IL4I1	488.791	2.09588	0.384229	5.45476	4.9e-08	6.56e-07
MAGEB17	4.68692	2.09472	0.88705	2.36145	0.0182036	0.0424009
KCNIP4	8.9253	2.09243	0.514311	4.06841	4.73e-05	0.00026933
DEUP1	20.3199	2.09186	0.674588	3.10094	0.00192907	0.00645423
COL5A1	22958.3	2.09178	0.472915	4.42318	9.73e-06	6.8e-05
CAMK1G	31.8848	2.0906	0.427565	4.88955	1.01e-06	9.34e-06
LGALS4	41.0458	2.0904	0.633436	3.3001	0.000966508	0.00358692
THY1	3240.96	2.08919	0.385041	5.42589	5.77e-08	7.55e-07
CHRDL2	111.186	2.08902	0.542032	3.85404	0.000116183	0.000579781
LIN28A	1.99941	2.0889	0.880819	2.37154	0.017714	0.0414489
AC011448.1	8.26707	2.08814	0.5467	3.81953	0.000133704	0.000654005
TMEM145	21.6341	2.08792	0.43107	4.84357	1.28e-06	1.15e-05
SLC24A2	66.6952	2.08674	0.491438	4.2462	2.17e-05	0.000136386
FAM155B	240.29	2.08612	0.580422	3.59414	0.000325467	0.00140257
TAS2R31	3.98556	2.0853	0.610813	3.41398	0.000640223	0.00251271
IL22RA2	53.1059	2.08346	0.560382	3.71793	0.000200864	0.00092826
COL27A1	3210.38	2.08236	0.308499	6.74997	1.48e-11	5.08e-10
RAC3	1017.65	2.08101	0.386701	5.38143	7.39e-08	9.45e-07
AC108488.2	0.973428	2.08016	0.784313	2.65221	0.00799677	0.0215797
KCNJ8	198.629	2.07848	0.300729	6.91149	4.8e-12	1.88e-10
PFN2	8099.07	2.07794	0.381699	5.44392	5.21e-08	6.89e-07
LY6K	814.279	2.07768	0.409027	5.07956	3.78e-07	3.94e-06
UNC5C	115.65	2.07671	0.506234	4.10228	4.09e-05	0.000238107
AC099489.1	99.745	2.07637	0.460019	4.51366	6.37e-06	4.7e-05
ITGAX	1044.01	2.07604	0.339031	6.12343	9.16e-10	1.99e-08
C11orf16	67.6086	2.07567	0.746793	2.77944	0.00544521	0.01567
C20orf203	2.02667	2.07559	0.853849	2.43086	0.015063	0.0363701
OR4D9	1.16553	2.07553	1.04479	1.98656	0.0469709	0.0926304
RAX2	0.679374	2.07335	1.02079	2.03112	0.0422428	NA
LRRD1	1.42764	2.07198	0.766331	2.70377	0.00685584	0.0189465
CASP5	19.6754	2.07185	0.45868	4.51698	6.27e-06	4.64e-05
GUCA1A	0.994973	2.07113	0.799102	2.59183	0.00954677	0.0250393
C6orf15	924.884	2.0702	0.787517	2.62877	0.00856937	0.0228805
CD300LF	119.114	2.06991	0.353842	5.8498	4.92e-09	8.85e-08
UCN2	200.181	2.06983	0.382762	5.40762	6.39e-08	8.27e-07
PILRA	246.022	2.06899	0.339099	6.10141	1.05e-09	2.25e-08
CREB3L3	3.92278	2.06848	0.621855	3.3263	0.000880067	0.00331202
BCAS4	589.735	2.0672	0.27214	7.5961	3.05e-14	1.96e-12
WFDC10B	3.1781	2.06614	0.760624	2.71637	0.00660014	0.0183661
VRTN	1.9805	2.06608	0.957002	2.15891	0.030857	0.0652108
GPR150	12.6968	2.06597	0.41284	5.00429	5.61e-07	5.55e-06
SPRY4	1368.49	2.06318	0.260881	7.90852	2.6e-15	2.18e-13
TMC8	1267.56	2.06244	0.334544	6.16494	7.05e-10	1.59e-08
ST20	20.3761	2.0618	0.349338	5.90203	3.59e-09	6.66e-08
ISX	0.750221	2.06168	0.987783	2.08718	0.0368717	NA
EGR4	61.5146	2.06162	0.664876	3.10076	0.00193026	0.006457
BRS3	0.803443	2.06123	0.894633	2.30399	0.0212231	0.0480978
SPAG4	248.278	2.05998	0.336938	6.11383	9.73e-10	2.1e-08
TUBAL3	80.2751	2.05818	0.543545	3.78659	0.000152732	0.000737155
PTRH1	2.95061	2.05631	0.655432	3.13734	0.00170491	0.00581594
OR51E2	7.2133	2.05486	0.580203	3.54163	0.000397666	0.00165794
DPYSL4	263.147	2.0547	0.466879	4.40093	1.08e-05	7.44e-05
OR1J1	1.34934	2.05282	0.814918	2.51905	0.0117673	0.0296538
PCDHB8	82.5697	2.05116	0.533532	3.84449	0.000120803	0.000600667
CD276	7539.7	2.05114	0.236576	8.67011	4.32e-18	6.98e-16
RPS10	49.9178	2.05102	0.37886	5.41366	6.18e-08	8.03e-07
GLIS1	117.115	2.05099	0.443269	4.62697	3.71e-06	2.95e-05
KLF14	43.9142	2.05067	0.587286	3.49177	0.000479835	0.00195509
CDH2	181.6	2.05055	0.570152	3.59651	0.000322518	0.00139168
KRT81	92.2366	2.05055	0.533704	3.84211	0.000121981	0.000604847
AKR1C3	9688.95	2.05002	0.627696	3.26594	0.001091	0.0039677
TREML2	39.0222	2.04977	0.526963	3.88977	0.000100338	0.000510654
SPRR5	80.8446	2.04923	0.750928	2.72893	0.00635396	0.0177748
SEMA4F	822.865	2.04879	0.225858	9.07111	1.18e-19	2.82e-17
KCNH3	83.0846	2.04694	0.456908	4.47999	7.46e-06	5.43e-05
PNOC	36.7583	2.04648	0.578811	3.53566	0.000406756	0.00169073
PON1	2.36965	2.04527	0.973559	2.10082	0.0356568	0.0737386
RPL10L	2.11944	2.04311	1.04229	1.9602	0.0499721	0.0973714
UNC13A	39.2245	2.04118	0.400853	5.09209	3.54e-07	3.71e-06
DDIT3	780.451	2.04102	0.32528	6.27467	3.5e-10	8.66e-09
SH2D4B	14.1655	2.04093	0.448416	4.55141	5.33e-06	4.03e-05
C4orf17	2.55338	2.04004	1.00749	2.02488	0.0428797	0.0858743
IFNG	24.3564	2.03905	0.596761	3.41687	0.000633461	0.00249162
PRR36	167.094	2.03861	0.54369	3.74959	0.000177127	0.000836667
TEX29	23.6712	2.03832	0.519952	3.92021	8.85e-05	0.000458718
YJEFN3	74.3559	2.03793	0.455868	4.47043	7.81e-06	5.64e-05
DPYSL5	21.2379	2.03589	0.721872	2.82029	0.00479801	0.0140809
AKR1C8P	3.57237	2.03562	0.80032	2.5435	0.0109748	0.0280767
NPNT	3793.52	2.03382	0.322418	6.30801	2.83e-10	7.21e-09
S1PR4	331.897	2.03319	0.454905	4.46948	7.84e-06	5.67e-05
MARCKSL1	5592.45	2.03161	0.23087	8.79977	1.37e-18	2.54e-16
FGF5	18.3266	2.0315	0.732388	2.7738	0.00554054	0.0158957
PTGIR	128.086	2.03101	0.298162	6.81176	9.64e-12	3.48e-10
CCL20	676.322	2.02985	0.513409	3.95367	7.7e-05	0.000406688
LBH	3794.06	2.02858	0.297669	6.8149	9.43e-12	3.43e-10
FRMD5	70.3267	2.02794	0.447571	4.53099	5.87e-06	4.37e-05
ANO7	80.1251	2.02728	0.329223	6.15776	7.38e-10	1.64e-08
ARSL	83.1023	2.02523	0.426425	4.74931	2.04e-06	1.75e-05
DRD4	46.9178	2.02411	0.456453	4.43444	9.23e-06	6.5e-05
RNASEH2A	6.43434	2.02351	0.457009	4.42771	9.52e-06	6.68e-05
MAGEL2	21.6061	2.02311	0.540689	3.74172	0.000182762	0.000860111
PPP4R4	259.831	2.02298	0.53872	3.75516	0.000173234	0.000820652
COMP	1092.98	2.02094	0.615783	3.28191	0.00103107	0.0037816
APLP1	192.789	2.01945	0.435598	4.63603	3.55e-06	2.84e-05
TIGIT	367.228	2.01937	0.385755	5.23486	1.65e-07	1.92e-06
COL6A5	33.2683	2.01858	0.576916	3.49891	0.000467159	0.00191125
SERPINA1	1840.7	2.0182	0.369761	5.45813	4.81e-08	6.47e-07
SULT1E1	83.1726	2.01787	0.754792	2.67341	0.00750844	0.0204558
HMHB1	0.781165	2.01759	0.881043	2.29	0.0220212	0.0495684
TTYH3	8022.28	2.01735	0.27928	7.22338	5.07e-13	2.55e-11
C19orf67	1.651	2.01663	0.879694	2.29243	0.021881	0.049298
HOXB6	41.1059	2.01438	0.426664	4.72123	2.34e-06	1.97e-05
KLK4	18.5997	2.01388	0.575479	3.49949	0.00046615	0.00190756
DNAH2	271.67	2.01282	0.569452	3.53466	0.000408294	0.00169595
FAM167B	154.653	2.01206	0.270044	7.45085	9.27e-14	5.33e-12
FEZ1	1876.77	2.01159	0.384735	5.22852	1.71e-07	1.96e-06
BBC3	459.057	2.0108	0.279323	7.19886	6.07e-13	2.97e-11
LYG1	32.3831	2.01004	0.421266	4.77142	1.83e-06	1.59e-05
CDKL4	3.15998	2.00983	0.72703	2.76444	0.00570211	0.0162452
LAG3	371.143	2.00815	0.416039	4.82682	1.39e-06	1.24e-05
H1-3	20.7033	2.00783	0.461749	4.3483	1.37e-05	9.15e-05
CERCAM	3565.08	2.00774	0.321271	6.24936	4.12e-10	9.96e-09
FBXO47	0.919952	2.00767	0.857738	2.34066	0.0192498	0.0443769
GGTLC1	0.661237	2.00747	0.931593	2.15488	0.0311713	NA
SMOC1	203.141	2.0052	0.54905	3.65213	0.000260072	0.00115889
OR52A1	0.933379	2.00462	0.998153	2.00833	0.0446081	0.0888002
ST3GAL3	89.7618	2.00403	0.288173	6.95428	3.54e-12	1.45e-10
ATP13A5	677.404	2.00364	0.892325	2.24542	0.0247414	0.0544146
HOMER3	1218.91	2.00163	0.253	7.91159	2.54e-15	2.14e-13
FGF17	9.02823	1.99897	0.656883	3.04312	0.00234138	0.00763715
OR6J1	0.926908	1.99835	0.759415	2.63144	0.00850235	0.022732
AEBP1	16853.8	1.99781	0.410659	4.86488	1.15e-06	1.04e-05
SCARF2	400.604	1.99707	0.338992	5.89121	3.83e-09	7.07e-08
NKPD1	326.649	1.99696	0.443849	4.49919	6.82e-06	5.01e-05
RHEBL1	108.211	1.99436	0.291441	6.84311	7.75e-12	2.87e-10
PLA2G2D	150.904	1.99327	0.685041	2.90971	0.00361768	0.0110866
CABP1	25.1618	1.99275	0.420831	4.73527	2.19e-06	1.86e-05
TNFRSF18	1450.41	1.99189	0.424196	4.69568	2.66e-06	2.21e-05
MAS1	2.88006	1.99175	0.812525	2.45131	0.0142339	0.0348275
SLC38A8	7.14101	1.98985	0.842913	2.36068	0.0182416	0.042473
LRP12	1899.25	1.98885	0.321443	6.18725	6.12e-10	1.4e-08
FBXO43	42.2363	1.98876	0.38575	5.15556	2.53e-07	2.75e-06
H3-4	0.752553	1.98795	0.864191	2.30036	0.0214279	NA
PRR5L	834.736	1.98627	0.291803	6.80688	9.97e-12	3.58e-10
NUTM1	16.3751	1.98598	0.676983	2.93357	0.00335084	0.0103627
COL16A1	6076.4	1.98531	0.360297	5.5102	3.58e-08	4.97e-07
FCGR3B	121.331	1.98482	0.574027	3.45771	0.000544797	0.0021787
TRPC6	232.375	1.98475	0.359757	5.51694	3.45e-08	4.8e-07
PBX4	107.605	1.98279	0.348569	5.68836	1.28e-08	2.01e-07
RGS9	282.105	1.98175	0.389478	5.08824	3.61e-07	3.79e-06
ADRA1D	15.8711	1.98142	0.446075	4.44189	8.92e-06	6.31e-05
ITGA2B	60.4249	1.98118	0.34421	5.75573	8.63e-09	1.42e-07
PHLDB2	5273.27	1.98042	0.311074	6.36639	1.94e-10	5.11e-09
HOXD9	287.723	1.9789	0.291519	6.78823	1.14e-11	4.01e-10
B3GNT4	236.24	1.97529	0.375715	5.25743	1.46e-07	1.72e-06
H2AC13	41.5536	1.97361	0.459451	4.29558	1.74e-05	0.000112522
LY6H	13.9867	1.97288	0.571706	3.45086	0.000558806	0.00222926
MCIDAS	43.1617	1.97232	0.409841	4.81241	1.49e-06	1.32e-05
H2BC15	69.762	1.97171	0.339016	5.81598	6.03e-09	1.04e-07
DNMT3B	497.25	1.96991	0.302753	6.50664	7.68e-11	2.23e-09
TNFRSF17	81.7755	1.96912	0.586036	3.36006	0.000779257	0.00298078
PSMA2	25.4745	1.96819	0.361706	5.44141	5.29e-08	6.98e-07
PRTN3	0.791412	1.96803	0.868404	2.26626	0.0234357	0.0520917
LIF	702.495	1.96794	0.478638	4.11154	3.93e-05	0.000229597
LOX	2275.3	1.96788	0.388555	5.06461	4.09e-07	4.21e-06
OR9Q1	0.952602	1.96738	0.893509	2.20186	0.027675	0.059667
GPR21	3.41588	1.96625	0.556295	3.53455	0.000408464	0.00169626
SCD5	1952.25	1.96612	0.310483	6.33246	2.41e-10	6.26e-09
C10orf67	36.2711	1.96544	0.603428	3.25712	0.00112547	0.00407625
CCDC151	47.2105	1.96386	0.503279	3.90212	9.54e-05	0.000489321
PTCRA	8.20049	1.96281	0.578302	3.3941	0.000688557	0.00267722
KRTAP5-10	5.1015	1.96275	0.772501	2.54077	0.0110607	0.0282422
TNFRSF8	118.606	1.96212	0.414638	4.73214	2.22e-06	1.88e-05
LAYN	1099.39	1.96175	0.390313	5.0261	5.01e-07	5.03e-06
HERC5	803.902	1.96116	0.389245	5.03836	4.7e-07	4.75e-06
INSYN2B	34.3525	1.96101	0.581181	3.37417	0.000740381	0.00284914
ACVR1C	257.063	1.95963	0.346248	5.65961	1.52e-08	2.33e-07
ADAM8	1973.16	1.95932	0.331944	5.90258	3.58e-09	6.65e-08
SPARC	61777.9	1.95932	0.391165	5.00893	5.47e-07	5.44e-06
ETV5	1639.74	1.95874	0.329146	5.95096	2.67e-09	5.16e-08
HGFAC	12.6748	1.95819	0.612952	3.19469	0.00139982	0.00490482
MYO3B	224.416	1.95766	0.572988	3.41657	0.000634142	0.00249376
TOX	285.726	1.95635	0.436511	4.48178	7.4e-06	5.39e-05
CIB3	1.57727	1.95549	0.800855	2.44175	0.0146161	0.0355446
MANSC4	2.46903	1.95512	0.682121	2.86624	0.0041538	0.0124698
FPR2	89.5626	1.95453	0.535777	3.64803	0.000264259	0.00117552
NLRP4	5.68777	1.9543	0.858703	2.27588	0.0228534	0.0510382
SMKR1	66.2715	1.95408	0.459446	4.25313	2.11e-05	0.00013287
OTOF	54.0866	1.95404	0.591093	3.30582	0.000947005	0.0035284
CLEC11A	598.658	1.95292	0.349295	5.59102	2.26e-08	3.29e-07
C2orf72	49.0579	1.95267	0.592835	3.29379	0.000988476	0.00365176
PABPC1L	537.347	1.95098	0.364466	5.35298	8.65e-08	1.08e-06
ROR2	812.429	1.95055	0.44388	4.39433	1.11e-05	7.64e-05
GBP5	2402.25	1.9501	0.500956	3.89277	9.91e-05	0.000505072
MEFV	134.219	1.94988	0.457346	4.26347	2.01e-05	0.00012765
C12orf75	2347.39	1.94941	0.361141	5.39793	6.74e-08	8.67e-07
OOEP	24.5074	1.9488	0.780395	2.4972	0.0125178	0.0312509
GUCY1B1	592.083	1.9479	0.330043	5.90196	3.59e-09	6.66e-08
ZNF80	5.6702	1.94522	0.59546	3.26675	0.00108788	0.00395795
DPP4	700.944	1.94456	0.543726	3.57636	0.000348414	0.00148328
SOX12	1785.92	1.94345	0.238939	8.13367	4.16e-16	4.11e-14
ZBTB8B	3.75589	1.9434	0.688547	2.82247	0.00476551	0.0139992
DZIP1L	429.428	1.94288	0.4016	4.83785	1.31e-06	1.18e-05
CABP7	11.3654	1.94263	0.519386	3.74023	0.000183849	0.000864094
ERVMER34-1	657.159	1.94014	0.355228	5.46168	4.72e-08	6.36e-07
TBR1	1.29637	1.93794	0.960204	2.01826	0.0435644	0.0869984
CD72	117.204	1.93777	0.408754	4.74067	2.13e-06	1.81e-05
CFAP47	33.8163	1.93703	0.781046	2.48005	0.0131364	0.0325372
SST	26.898	1.93637	0.894766	2.16411	0.0304562	0.0645158
CCR10	33.078	1.93634	0.499613	3.87568	0.000106327	0.000538238
PIWIL1	13.8378	1.93605	0.872378	2.21928	0.0264677	0.0575065
ITGA5	10530.8	1.93604	0.374264	5.17294	2.3e-07	2.53e-06
HCAR1	144.796	1.93263	0.797213	2.42423	0.0153408	0.0368721
AKR1B15	739.302	1.93263	0.49353	3.91593	9.01e-05	0.000465467
OR1I1	1.32168	1.93142	0.773758	2.49615	0.012555	0.0313351
GOLGA8B	415.405	1.92942	0.399	4.83563	1.33e-06	1.19e-05
FABP6	199.724	1.92856	0.514391	3.74922	0.000177388	0.000837677
ALK	21.1299	1.92694	0.582885	3.30586	0.000946852	0.0035284
NID1	5308.66	1.92557	0.397069	4.84946	1.24e-06	1.12e-05
CSDC2	72.8039	1.92553	0.519831	3.70416	0.000212096	0.000971406
SLC10A4	27.9944	1.92471	0.585094	3.28957	0.0010034	0.00369553
AC004687.2	2.73641	1.92257	0.588947	3.26443	0.00109686	0.00398576
MT1F	334.643	1.92116	0.38146	5.03633	4.75e-07	4.79e-06
RTP1	3.27856	1.92044	0.917961	2.09207	0.0364325	0.0751367
CBLN2	47.4302	1.92039	0.834374	2.30159	0.0213581	0.0483184
AC136428.1	20.9579	1.92024	0.699208	2.74631	0.00602697	0.0170193
CCDC87	67.7334	1.91791	0.322115	5.9541	2.62e-09	5.07e-08
MYT1	18.1319	1.91748	0.594306	3.22642	0.00125351	0.00445926
LGALS1	16284.6	1.91735	0.363122	5.28018	1.29e-07	1.55e-06
DNAH8	7.33589	1.91607	0.628425	3.049	0.00229605	0.00750566
SLC7A11	3067.52	1.91595	0.537412	3.56515	0.000363654	0.00153722
VWA5B2	48.0697	1.91548	0.536358	3.57128	0.000355238	0.00150911
RBPJL	4.13722	1.91466	0.687252	2.78597	0.00533677	0.0153926
CDYL2	618.533	1.91441	0.340251	5.62648	1.84e-08	2.75e-07
HTRA1	7535.64	1.91392	0.349113	5.48223	4.2e-08	5.74e-07
SSC4D	134.802	1.91333	0.367297	5.20921	1.9e-07	2.15e-06
BEST4	29.914	1.91328	0.415624	4.60339	4.16e-06	3.24e-05
SERF1A	3.02741	1.91233	0.89839	2.12862	0.0332853	0.0695544
PGGHG	1479.93	1.91137	0.328933	5.81082	6.22e-09	1.07e-07
RAG1	293.324	1.91101	0.368054	5.1922	2.08e-07	2.32e-06
CD300E	186.723	1.90953	0.435604	4.38365	1.17e-05	7.96e-05
S100A7A	2588.24	1.90742	0.751628	2.53772	0.0111576	0.0284289
VCAN	7458.52	1.90727	0.508125	3.75355	0.00017435	0.00082507
COL6A1	34167.6	1.9061	0.416133	4.5805	4.64e-06	3.57e-05
CNTN1	2047.87	1.90583	0.520317	3.66283	0.000249445	0.00111653
SYT3	22.5656	1.90507	0.559203	3.40675	0.000657407	0.00257059
PYDC1	18.8291	1.90383	0.731754	2.60173	0.00927539	0.0244491
PRSS53	22.6902	1.90357	0.447295	4.25574	2.08e-05	0.000131389
AMPH	81.162	1.90248	0.445809	4.26748	1.98e-05	0.000125723
CETP	59.9301	1.90213	0.336119	5.6591	1.52e-08	2.33e-07
KCNJ10	22.4686	1.90184	0.527687	3.60411	0.000313224	0.00135731
RFX6	0.910307	1.90173	0.929972	2.04494	0.040861	0.0826907
KCNJ18	100.152	1.89909	0.815638	2.32835	0.0198937	0.0456209
H4C5	35.1333	1.89889	0.439225	4.32328	1.54e-05	0.000100945
VPS37D	123.026	1.89881	0.402214	4.7209	2.35e-06	1.98e-05
FZD2	419.679	1.89756	0.295916	6.4125	1.43e-10	3.89e-09
AKR1E2	114.678	1.89661	0.385241	4.92319	8.51e-07	8.05e-06
DAND5	5.23105	1.89657	0.526303	3.60358	0.000313869	0.00135911
SEPTIN12	1.4938	1.8963	0.903386	2.0991	0.0358078	0.074034
OR56B4	2.37684	1.89499	0.832174	2.27715	0.0227771	0.0509059
LRRTM4	4.47398	1.89497	0.735343	2.57699	0.00996647	0.0259429
WDR86	67.0834	1.89485	0.390285	4.85504	1.2e-06	1.09e-05
ZSCAN10	1.76343	1.8937	0.797315	2.37509	0.0175445	0.0411437
AC069503.2	1.54939	1.89154	0.782238	2.41812	0.015601	0.0374023
CYP27B1	432.737	1.89036	0.408296	4.62987	3.66e-06	2.91e-05
HORMAD2	1.02275	1.88868	0.945593	1.99735	0.0457876	0.0906656
DNAJC22	105.25	1.88692	0.4887	3.86109	0.000112883	0.000565674
EMID1	266.346	1.88472	0.436221	4.32056	1.56e-05	0.000101829
C2orf81	23.828	1.88361	0.345219	5.45629	4.86e-08	6.52e-07
SHISAL2A	29.7953	1.88152	0.462689	4.06649	4.77e-05	0.00027104
EDIL3	1778.22	1.88151	0.415104	4.53263	5.83e-06	4.35e-05
PHYHIPL	13.2942	1.88049	0.600461	3.13174	0.00173772	0.00590989
ACP7	352.516	1.8803	0.581097	3.23578	0.00121309	0.00434129
MIF	0.583153	1.88026	0.798363	2.35514	0.0185157	NA
SCN8A	157.561	1.87967	0.419003	4.48604	7.26e-06	5.3e-05
PSG9	2.99773	1.87953	0.835352	2.24998	0.0244499	0.0539456
INHA	16.0875	1.8785	0.474585	3.9582	7.55e-05	0.000400395
GNLY	755.217	1.87757	0.449968	4.17268	3.01e-05	0.000181719
KCNMB4	199.479	1.87619	0.478784	3.91865	8.9e-05	0.000461164
CHN1	619.018	1.87618	0.299868	6.25667	3.93e-10	9.6e-09
AL022238.3	0.650591	1.87572	0.834929	2.24656	0.0246685	NA
KCNS1	95.4997	1.87569	0.608851	3.0807	0.00206515	0.0068482
HOXB5	51.2143	1.87536	0.407159	4.60597	4.11e-06	3.21e-05
SCN1A	3.96953	1.8751	0.815323	2.29983	0.0214579	0.0485073
NPY4R2	2.02734	1.87505	0.738559	2.53879	0.0111236	0.0283664
TDRP	907.769	1.87436	0.346787	5.40494	6.48e-08	8.37e-07
SP7	2.54699	1.8738	0.738542	2.53716	0.0111755	0.0284543
GRIA3	72.9808	1.87278	0.467822	4.00319	6.25e-05	0.000341083
TMEM72	0.734423	1.87256	0.891217	2.10113	0.0356298	NA
LGALS7B	5993.97	1.87236	0.675952	2.76996	0.00560634	0.0160273
INSYN2A	24.3295	1.87138	0.452581	4.13491	3.55e-05	0.000210109
MYO7B	112.217	1.86999	0.583452	3.20504	0.00135043	0.0047588
DHPS	62.4508	1.86822	0.360452	5.183	2.18e-07	2.41e-06
ABCC2	105.373	1.86804	0.41516	4.49956	6.81e-06	5e-05
KIF1A	157.28	1.86741	0.793213	2.35423	0.018561	0.0430936
MSX1	173.246	1.86721	0.303874	6.1447	8.01e-10	1.77e-08
AHSP	1.09539	1.86599	0.786466	2.37262	0.0176623	0.0413711
H2AC11	139.904	1.86561	0.40334	4.62541	3.74e-06	2.96e-05
USH1C	38.6853	1.86444	0.755407	2.46813	0.013582	0.0334377
GGT5	1654.72	1.86338	0.318837	5.84428	5.09e-09	9.11e-08
PTPRD	715.43	1.86329	0.622192	2.99471	0.00274703	0.00874099
FCAR	25.532	1.86295	0.582666	3.19728	0.00138729	0.0048714
P3H1	2361.83	1.86221	0.255034	7.30181	2.84e-13	1.5e-11
H3C3	11.8493	1.8622	0.492722	3.77942	0.000157192	0.000755432
CLEC4D	14.375	1.86015	0.481456	3.86359	0.000111731	0.000560998
MYLK	3964.73	1.85966	0.357538	5.20129	1.98e-07	2.23e-06
AGBL4	11.6725	1.85942	0.725987	2.56123	0.0104303	0.0269354
NXNL2	10.501	1.85916	0.517714	3.5911	0.000329286	0.00141679
AZIN2	240.677	1.85871	0.357526	5.1988	2.01e-07	2.26e-06
AICDA	5.20368	1.85739	0.627522	2.95988	0.00307754	0.00964723
C4orf47	42.0669	1.85725	0.412342	4.50414	6.66e-06	4.9e-05
KRT77	83.2897	1.85714	0.739339	2.5119	0.0120084	0.0301809
DACT1	357.178	1.857	0.512076	3.62642	0.000287376	0.00126454
COL5A3	4255.46	1.85584	0.388609	4.77559	1.79e-06	1.56e-05
CEACAM16	23.4195	1.8539	0.939642	1.97298	0.0484975	0.0950765
ELOVL2	98.9428	1.8536	0.49875	3.7165	0.000202	0.000932077
HOXD1	10.2788	1.85267	0.472346	3.92227	8.77e-05	0.000455684
PLAUR	3620.3	1.85098	0.309603	5.97854	2.25e-09	4.44e-08
CHST1	533.304	1.85062	0.424855	4.3559	1.33e-05	8.88e-05
ANO3	19.9593	1.84829	0.639793	2.88888	0.00386617	0.0117558
NTRK1	35.9668	1.84562	0.362917	5.08552	3.67e-07	3.83e-06
C17orf78	2.52782	1.84399	0.618954	2.9792	0.00289001	0.009136
SAG	3.01656	1.8439	0.736916	2.50219	0.0123428	0.0308613
BTNL3	2.26579	1.84385	0.833586	2.21195	0.0269703	0.0584075
ADAMTSL2	331.822	1.84307	0.289774	6.36035	2.01e-10	5.3e-09
TLX1	61.1927	1.84271	0.910148	2.02462	0.042906	0.0859173
CDHR2	38.8014	1.84196	0.324716	5.67254	1.41e-08	2.18e-07
LIMD2	983.985	1.84169	0.282902	6.51	7.52e-11	2.19e-09
FAM181A	21.9094	1.84168	0.742217	2.48132	0.0130896	0.0324527
TRPC5	1.0507	1.84144	0.934144	1.97125	0.0486947	0.0954006
TYMP	15531.9	1.83981	0.392273	4.69011	2.73e-06	2.26e-05
LCNL1	5.77467	1.83963	0.727285	2.52945	0.011424	0.0289801
GAREM2	456.499	1.83829	0.305756	6.01229	1.83e-09	3.69e-08
STPG4	5.35603	1.83794	0.731917	2.51113	0.0120346	0.0302298
ICOS	145.456	1.83705	0.386367	4.75467	1.99e-06	1.71e-05
AK5	52.0079	1.83702	0.481797	3.81285	0.000137372	0.000669325
CRX	2.89456	1.83659	0.880653	2.08548	0.0370253	0.07613
CAPN11	23.5681	1.83599	0.33125	5.54262	2.98e-08	4.2e-07
LRRC74A	1.70487	1.83586	0.766622	2.39474	0.016632	0.0393996
ADGRD2	43.3555	1.83536	0.506075	3.62665	0.00028712	0.00126372
LILRB4	820.511	1.83467	0.433717	4.23011	2.34e-05	0.000145396
TMEM74B	26.0294	1.83438	0.417154	4.39737	1.1e-05	7.55e-05
MPP4	7.84443	1.83322	0.478913	3.82788	0.000129252	0.000635283
PLOD1	10348.9	1.83283	0.25482	7.19263	6.36e-13	3.06e-11
PIM2	2124.55	1.83087	0.342391	5.34731	8.93e-08	1.11e-06
TMEFF1	0.665344	1.8305	0.917682	1.9947	0.0460754	NA
CXCR1	100.74	1.82986	0.578064	3.16549	0.00154821	0.00535325
MAGED4	1.43896	1.82831	0.751876	2.43166	0.0150299	0.0363097
CBX2	1612.34	1.82736	0.343817	5.31493	1.07e-07	1.31e-06
CALR3	0.555595	1.8272	0.897807	2.03518	0.0418325	NA
LRTM2	1.42538	1.82675	0.857574	2.13014	0.0331603	0.0693722
KLRC2	6.90339	1.82596	0.634331	2.87856	0.00399499	0.012084
CHKB-CPT1B	5.37855	1.82592	0.546913	3.33859	0.000842046	0.00318295
AC015802.6	60.2792	1.82476	0.317472	5.74779	9.04e-09	1.48e-07
LSAMP	475.471	1.82459	0.482686	3.78008	0.000156781	0.000754262
SYT12	612.947	1.8238	0.485076	3.75982	0.000170036	0.00080797
ARPC1B	56.1198	1.82332	0.295797	6.16411	7.09e-10	1.59e-08
EMILIN3	112.648	1.82309	0.559471	3.2586	0.00111964	0.00406031
WDR97	60.6868	1.82297	0.467144	3.90236	9.53e-05	0.000488963
FDCSP	807.674	1.82244	0.759562	2.39933	0.016425	0.0390034
TBX18	514.51	1.82229	0.459616	3.96481	7.35e-05	0.000391023
COL9A2	918.25	1.82177	0.432491	4.21227	2.53e-05	0.000156021
SCNN1D	765.772	1.82112	0.563734	3.23046	0.0012359	0.00440797
SV2A	379.973	1.82048	0.435512	4.18009	2.91e-05	0.000176727
MARCOL	0.809296	1.82042	0.886355	2.05383	0.0399918	0.0812609
IFI27	30120.3	1.82029	0.40878	4.45297	8.47e-06	6.06e-05
ANGPT2	661.2	1.81998	0.267866	6.79439	1.09e-11	3.86e-10
RUNDC3A	156.759	1.81924	0.483559	3.76219	0.000168431	0.000801374
PRSS37	1.19876	1.81786	0.843103	2.15616	0.0310715	0.0655869
PLCZ1	4.80206	1.81778	0.825856	2.20109	0.0277299	0.0597567
SYN3	34.6713	1.81773	0.53793	3.37913	0.00072716	0.00280482
FAM227A	55.504	1.81725	0.390608	4.65237	3.28e-06	2.65e-05
GALNT18	2658.44	1.81669	0.231219	7.85698	3.93e-15	3.09e-13
BASP1	2856.77	1.81478	0.378769	4.79125	1.66e-06	1.45e-05
TMEM200B	298.69	1.81411	0.335936	5.40014	6.66e-08	8.59e-07
ARHGAP4	1353.95	1.81375	0.3386	5.35661	8.48e-08	1.07e-06
PSORS1C1	122.042	1.81303	0.458532	3.954	7.69e-05	0.000406358
IFI44L	1829.18	1.81247	0.502227	3.60887	0.000307539	0.00133719
ALDH1L2	1104.6	1.81176	0.400891	4.51934	6.2e-06	4.6e-05
EPHB2	1547.59	1.81161	0.413576	4.38037	1.18e-05	8.05e-05
PLSCR3	3.13356	1.81092	0.555995	3.25709	0.00112563	0.00407625
CATSPER4	3.07192	1.81044	0.800401	2.26192	0.0237023	0.052574
THSD1	807.969	1.8104	0.383208	4.72434	2.31e-06	1.95e-05
RAB39B	57.2193	1.80949	0.498866	3.62721	0.000286504	0.00126132
COL23A1	202.442	1.80747	0.43025	4.20097	2.66e-05	0.000162845
RAB32	1259.83	1.80725	0.274184	6.59136	4.36e-11	1.36e-09
H1-4	40.9598	1.80685	0.413932	4.36509	1.27e-05	8.54e-05
SLC22A2	4.07609	1.80577	0.730351	2.47247	0.0134182	0.0331192
RDM1	34.5625	1.80566	0.401771	4.49424	6.98e-06	5.11e-05
C17orf99	46.4202	1.80561	0.415497	4.34565	1.39e-05	9.24e-05
NRG1	2833.65	1.80464	0.408269	4.42022	9.86e-06	6.88e-05
SLC19A1	1057.53	1.80391	0.213675	8.44231	3.11e-17	3.99e-15
GOLGA8A	970.557	1.80257	0.450299	4.00305	6.25e-05	0.000341083
SLC47A2	375.055	1.8025	0.500037	3.60473	0.000312477	0.00135444
SIGLEC11	27.8111	1.8018	0.737716	2.4424	0.01459	0.0355052
FCRL3	82.2108	1.79983	0.58239	3.09041	0.0019988	0.00665387
PPP1R14D	19.8547	1.79925	0.661082	2.72168	0.00649507	0.0181159
WDR72	2606.31	1.79868	0.395586	4.54688	5.44e-06	4.1e-05
LRFN4	999.017	1.79663	0.234322	7.66735	1.76e-14	1.18e-12
GUCY1A1	958.002	1.79475	0.359597	4.99101	6.01e-07	5.9e-06
CSPG4	6400.49	1.79414	0.515681	3.47917	0.000502967	0.00203409
OR7G2	0.731631	1.79374	0.821426	2.18369	0.028985	NA
ZCCHC12	17.6669	1.79367	0.593096	3.02425	0.00249253	0.00806565
IRF9	121.488	1.79321	0.366333	4.89503	9.83e-07	9.12e-06
CGB7	19.5007	1.79298	0.447331	4.00817	6.12e-05	0.0003353
MLF1	1873.94	1.79184	0.348286	5.14473	2.68e-07	2.89e-06
ARL6IP4	11.6517	1.79142	0.427624	4.18924	2.8e-05	0.000170501
SPOUT1	3.92717	1.79083	0.513323	3.4887	0.00048538	0.00197275
TRAM2	3429.31	1.78954	0.226804	7.89023	3.02e-15	2.47e-13
MEX3B	291.479	1.78913	0.317093	5.6423	1.68e-08	2.53e-07
SERPINI1	437.5	1.78903	0.469874	3.80746	0.000140399	0.000682222
NGF	72.1656	1.78888	0.595874	3.00211	0.00268113	0.00856373
MED12L	96.6296	1.78887	0.40327	4.43591	9.17e-06	6.46e-05
AL441992.2	2.50385	1.78861	0.583559	3.06501	0.00217661	0.00715958
TTC9B	14.0754	1.78854	0.475186	3.76387	0.000167301	0.00079718
MRPS24	22.5623	1.78581	0.396922	4.49915	6.82e-06	5.01e-05
ITGA1	1683.46	1.78532	0.283343	6.30092	2.96e-10	7.49e-09
LRRC55	34.5846	1.78385	0.449087	3.97216	7.12e-05	0.000380968
TNFRSF12A	4752.24	1.78251	0.318558	5.59557	2.2e-08	3.22e-07
GOLGA8S	2.29431	1.78186	0.768126	2.31975	0.0203542	0.046469
SYT9	6.68704	1.7807	0.808279	2.20308	0.027589	0.0595103
DNLZ	7.94575	1.78018	0.457105	3.89447	9.84e-05	0.000502284
MEI1	200.857	1.77968	0.440889	4.03658	5.42e-05	0.000302173
SLC6A12	35.1547	1.77885	0.412132	4.31622	1.59e-05	0.00010351
CEND1	24.3216	1.77783	0.383417	4.63682	3.54e-06	2.83e-05
C5orf38	320.497	1.77742	0.326029	5.45172	4.99e-08	6.65e-07
LAMB1	9562.12	1.77707	0.221912	8.00802	1.17e-15	1.06e-13
ZNF695	31.0583	1.77422	0.532424	3.33235	0.000861154	0.00324902
GPNMB	40798.8	1.77291	0.372921	4.75412	1.99e-06	1.71e-05
CPT1B	21.0223	1.77274	0.43609	4.06508	4.8e-05	0.000272334
GOLGA7B	1433.55	1.77263	0.492976	3.59578	0.000323423	0.00139476
NPTX2	330.243	1.77242	0.510064	3.47489	0.000511072	0.00206315
PXDNL	47.8505	1.77079	0.444532	3.9835	6.79e-05	0.000365742
UNC5A	34.0711	1.77001	0.4505	3.92899	8.53e-05	0.000445079
PRLR	163.486	1.7699	0.644219	2.74736	0.00600764	0.0169781
ERFE	170.501	1.76841	0.48006	3.68374	0.000229841	0.00104046
CENPS-CORT	0.77504	1.76838	0.84174	2.10086	0.0356532	NA
CLRN3	1.16269	1.76704	0.790714	2.23474	0.0254342	0.0556721
TAF1L	1.66348	1.76621	0.772097	2.28755	0.0221638	0.0498331
OLFM2	1925.02	1.76517	0.361081	4.88856	1.02e-06	9.37e-06
ZBTB32	74.0107	1.76512	0.386729	4.56423	5.01e-06	3.81e-05
RTN4R	596.217	1.76445	0.281245	6.27371	3.53e-10	8.69e-09
HEYL	684.631	1.76393	0.328785	5.36499	8.1e-08	1.02e-06
TMEM150B	51.911	1.76362	0.378917	4.65438	3.25e-06	2.63e-05
ERMN	32.2494	1.76351	0.45239	3.8982	9.69e-05	0.000496025
PLK5	9.84368	1.76245	0.573953	3.07071	0.00213547	0.00703588
LAMA3	24008.6	1.76149	0.44679	3.94254	8.06e-05	0.000423538
KLK5	4078.44	1.76025	0.75605	2.32821	0.0199007	0.0456313
SHISAL1	590.08	1.75965	0.511214	3.44211	0.000577205	0.00229348
TENM2	8045.78	1.75839	0.438531	4.00973	6.08e-05	0.000333193
AL121758.1	5.62374	1.75791	0.615933	2.85406	0.00431643	0.012889
TMEM200C	59.2571	1.75757	0.562831	3.12274	0.00179176	0.00605808
DNAH5	336.557	1.75734	0.543686	3.23227	0.0012281	0.00438424
SLC4A3	562.089	1.75641	0.308547	5.69253	1.25e-08	1.97e-07
LRFN1	267.89	1.7559	0.341678	5.13904	2.76e-07	2.97e-06
AVPR1B	2.15455	1.75581	0.82478	2.12882	0.0332693	0.0695306
PDPN	6935.74	1.75319	0.394528	4.44377	8.84e-06	6.27e-05
HPN	76.5088	1.75188	0.734306	2.38576	0.0170438	0.040227
TXNRD1	11525.6	1.75168	0.425664	4.11516	3.87e-05	0.000226611
CATSPER1	22.686	1.75139	0.337857	5.18381	2.17e-07	2.41e-06
COL1A2	133289	1.75095	0.492847	3.55273	0.000381255	0.00159806
RENBP	396.534	1.75085	0.309847	5.6507	1.6e-08	2.43e-07
GJA1	26831.8	1.75081	0.368646	4.74931	2.04e-06	1.75e-05
IL1A	1913.72	1.74891	0.549013	3.18556	0.00144475	0.00503964
H4C3	4.2897	1.74468	0.476579	3.66085	0.000251378	0.00112378
CCDC42	3.8216	1.74388	0.63215	2.75865	0.00580401	0.0164768
CHST13	14.0032	1.74375	0.441592	3.94878	7.86e-05	0.000413618
ENTHD1	13.1064	1.74365	0.556892	3.13104	0.00174187	0.00591752
SOSTDC1	865.289	1.74287	0.629362	2.76926	0.00561841	0.0160526
B4GALNT2	198.336	1.74274	0.710741	2.452	0.0142063	0.0347697
GPR84	80.3185	1.74165	0.374747	4.64754	3.36e-06	2.71e-05
SYT7	1465.05	1.74152	0.444178	3.92076	8.83e-05	0.000457943
DNASE1L2	41.9649	1.7413	0.502224	3.46719	0.000525933	0.00211268
CLTRN	42.9642	1.73867	0.547052	3.17825	0.00148165	0.00514931
CXCL11	603.203	1.73628	0.615849	2.81933	0.00481237	0.0141138
AKAP5	96.7274	1.73606	0.301396	5.76007	8.41e-09	1.39e-07
AKR1D1	2.75541	1.73577	0.740329	2.34459	0.0190481	0.0440227
TERB1	1.6414	1.73528	0.848956	2.04402	0.040952	0.0828181
DNAJB13	11.4056	1.73474	0.680384	2.54965	0.0107832	0.0276913
DRC7	8.06706	1.73425	0.681	2.54663	0.0108769	0.0278839
FGFR4	458.86	1.73314	0.353975	4.89623	9.77e-07	9.09e-06
DLX4	201.469	1.73232	0.396141	4.37298	1.23e-05	8.29e-05
KMO	49.1629	1.73161	0.376539	4.59875	4.25e-06	3.31e-05
SLC22A9	2.40116	1.73088	0.754869	2.29296	0.0218504	0.0492396
PNMA8A	293.507	1.73019	0.625917	2.76424	0.00570549	0.0162497
SHANK2	1136.24	1.73012	0.580236	2.98175	0.00286603	0.00906817
IGFBP7	6243.58	1.72934	0.26282	6.57995	4.71e-11	1.45e-09
KRT14	614271	1.72904	0.538794	3.2091	0.0013315	0.00469849
CSF3R	474.404	1.72893	0.422298	4.09409	4.24e-05	0.000245596
SLC9C1	11.2669	1.72885	0.443188	3.90095	9.58e-05	0.000491441
BNIP5	4.53839	1.72847	0.683101	2.53033	0.0113956	0.0289249
KLK15	2.13543	1.72792	0.7867	2.19642	0.028062	0.0603564
AL031708.1	5.90334	1.72764	0.432583	3.99377	6.5e-05	0.000352483
KHDC1	110.173	1.72725	0.261418	6.60724	3.92e-11	1.23e-09
POU2AF1	965.568	1.727	0.472172	3.65757	0.000254622	0.00113658
ADGRE2	409.326	1.72625	0.301039	5.73432	9.79e-09	1.58e-07
OLFM1	1959.03	1.72555	0.528666	3.26397	0.00109865	0.00399063
OR10A6	2.25617	1.72533	0.845198	2.04133	0.0412179	0.0832339
TET1	201.946	1.72506	0.444325	3.88242	0.000103422	0.000525307
BRSK1	112.113	1.72452	0.395407	4.36138	1.29e-05	8.68e-05
DDX43	75.9194	1.72451	0.605406	2.84852	0.00439234	0.0130764
IFNE	36.8892	1.72343	0.608126	2.834	0.00459689	0.0135929
ELOA2	3.11747	1.72324	0.8003	2.15324	0.0312995	0.0660059
EOMES	85.1334	1.72199	0.419356	4.10628	4.02e-05	0.000234506
NUDT10	60.9268	1.72053	0.578702	2.97308	0.00294825	0.00929553
TNNI3K	1.12973	1.72051	0.857405	2.00665	0.0447864	0.0890961
SAA1	2495.95	1.71834	0.567598	3.0274	0.00246669	0.00799069
CLEC17A	43.5393	1.71698	0.572553	2.99881	0.0027104	0.00864129
FNDC3B	6483.24	1.71694	0.249063	6.8936	5.44e-12	2.11e-10
SALL1	106.874	1.71633	0.606735	2.8288	0.00467233	0.0137766
DCBLD1	2168.57	1.71543	0.327885	5.2318	1.68e-07	1.94e-06
H1-5	13.8901	1.71443	0.435403	3.93758	8.23e-05	0.00043125
GSC	28.9897	1.71442	0.440878	3.88865	0.000100802	0.000512874
TMC7	248.718	1.7141	0.309195	5.54375	2.96e-08	4.18e-07
CDH24	886.259	1.71407	0.254537	6.73407	1.65e-11	5.62e-10
GPR161	1749.11	1.71353	0.338043	5.06897	4e-07	4.14e-06
STAR	196.627	1.71347	0.505998	3.38632	0.000708356	0.00274345
MYEF2	139.92	1.71326	0.54409	3.14885	0.00163917	0.00561625
CTSK	5021.29	1.71225	0.40957	4.18061	2.91e-05	0.000176387
GFRA3	165.437	1.71125	0.673125	2.54225	0.0110142	0.0281553
LAT	8.53684	1.7109	0.478986	3.57193	0.000354363	0.0015061
RFLNA	141.181	1.71014	0.4931	3.46814	0.000524079	0.00210712
GPSM1	817.88	1.71006	0.302852	5.64651	1.64e-08	2.49e-07
OASL	1884.09	1.70946	0.492736	3.46932	0.000521771	0.0021002
TEDC2	466.602	1.70899	0.233529	7.31813	2.51e-13	1.34e-11
OR1M1	0.895796	1.70839	0.783707	2.17988	0.029266	0.0624146
KIF17	124.844	1.70693	0.361368	4.72352	2.32e-06	1.95e-05
SDC2	2250.96	1.70681	0.407997	4.18339	2.87e-05	0.000174414
ENAH	9583.61	1.70604	0.215257	7.92561	2.27e-15	1.92e-13
COL21A1	647.247	1.706	0.678949	2.51271	0.0119809	0.0301369
ENPEP	337.863	1.70524	0.33626	5.0712	3.95e-07	4.1e-06
KRT74	57.3323	1.70339	0.434296	3.92219	8.77e-05	0.000455684
TEAD2	1487.12	1.70287	0.221188	7.69871	1.37e-14	9.45e-13
BEX1	20.6211	1.70274	0.839441	2.02843	0.0425169	0.0853191
FCRL2	41.2601	1.70229	0.636934	2.67263	0.00752603	0.0204975
RFC4	1721.84	1.70025	0.210575	8.07433	6.78e-16	6.41e-14
ATP8B3	230.704	1.6993	0.343761	4.94325	7.68e-07	7.34e-06
KIR2DL1	2.76666	1.69843	0.826919	2.05392	0.0399835	0.0812609
PNMA6A	38.8042	1.69821	0.490154	3.46464	0.000530935	0.00213039
CYSLTR2	92.2524	1.69717	0.412503	4.11431	3.88e-05	0.000227372
PCDHA10	12.4265	1.69637	0.721303	2.35181	0.0186821	0.0433356
APOA1	3.91731	1.69397	0.483701	3.50211	0.000461595	0.00189021
SNAP25	43.0933	1.69347	0.400237	4.23117	2.32e-05	0.000144815
CTRB1	3.25036	1.69243	0.792703	2.13502	0.0327596	0.0686254
CXCL6	567.366	1.69148	0.560788	3.01626	0.00255913	0.00823658
TINAGL1	4064.31	1.69135	0.401839	4.20903	2.56e-05	0.000157948
SLC5A2	6.01766	1.69029	0.533249	3.16981	0.00152541	0.00528093
ATRNL1	75.0881	1.68917	0.610932	2.7649	0.00569403	0.0162247
TMIGD3	59.5428	1.68886	0.345993	4.88121	1.05e-06	9.69e-06
BARX1	354.671	1.68863	0.771697	2.1882	0.0286551	0.0613964
TAS2R60	2.16577	1.6886	0.783933	2.15401	0.0312397	0.065916
ST8SIA1	282.166	1.68818	0.411527	4.10223	4.09e-05	0.000238107
CCL5	2440.3	1.68767	0.403982	4.17759	2.95e-05	0.000178316
EML5	70.3037	1.68743	0.51137	3.29983	0.00096745	0.00358967
KCNC3	278.617	1.68734	0.362962	4.64882	3.34e-06	2.69e-05
TAFA1	3.21462	1.68672	0.716403	2.35443	0.0185513	0.0430879
HOXC4	159.238	1.68628	0.416324	4.05041	5.11e-05	0.000287357
HOXD4	50.0373	1.68619	0.522077	3.22978	0.00123887	0.00441474
PIP5KL1	183.85	1.68568	0.36335	4.63928	3.5e-06	2.79e-05
H2AC14	8.88713	1.68529	0.479342	3.51584	0.000438373	0.00180418
UCP1	4.13637	1.68512	0.758067	2.22292	0.0262212	0.0570537
PDE3A	378.582	1.68399	0.358867	4.69251	2.7e-06	2.23e-05
ISYNA1	1864.57	1.68368	0.348903	4.82563	1.4e-06	1.24e-05
FGL1	4.10538	1.68227	0.830953	2.0245	0.0429186	0.0859331
LAMB3	54620.3	1.67933	0.354633	4.7354	2.19e-06	1.86e-05
PCSK4	174.657	1.67932	0.51904	3.23543	0.00121461	0.00434498
AP001453.3	11.2215	1.67906	0.426666	3.93531	8.31e-05	0.000434833
TRPC3	10.1526	1.67854	0.365576	4.59149	4.4e-06	3.4e-05
PVALB	15.2945	1.67848	0.679951	2.46853	0.0135668	0.0334141
HEATR9	3.72472	1.67787	0.559399	2.99941	0.00270504	0.00863033
C16orf74	903.681	1.6775	0.308561	5.43654	5.43e-08	7.16e-07
MARVELD1	4003.98	1.67701	0.237241	7.06882	1.56e-12	6.79e-11
SPNS1	16.1119	1.67681	0.380878	4.40249	1.07e-05	7.4e-05
P3H3	1415.81	1.6763	0.324196	5.17063	2.33e-07	2.56e-06
P4HA1	3689.21	1.67554	0.255483	6.55833	5.44e-11	1.64e-09
RSPO4	28.8545	1.67539	0.686608	2.4401	0.0146832	0.0356739
GPHA2	3.68173	1.67523	0.806469	2.07724	0.0377794	0.0773847
SEMA6D	449.929	1.6752	0.53151	3.15178	0.00162279	0.00557184
PTPN7	822.009	1.67387	0.427979	3.91109	9.19e-05	0.000473388
MAP4K2	1395.53	1.67247	0.174321	9.59417	8.46e-22	3.61e-19
ELFN1	302.269	1.67199	0.394667	4.23646	2.27e-05	0.000141791
NDUFA4L2	12515.2	1.67189	0.466189	3.58629	0.000335419	0.00143648
VAV2	4086.62	1.67074	0.233188	7.16477	7.79e-13	3.68e-11
HLA-DOB	132.776	1.67025	0.368672	4.53045	5.89e-06	4.38e-05
HES6	377.65	1.66985	0.320385	5.21201	1.87e-07	2.13e-06
RHPN1	508.448	1.66941	0.391481	4.26435	2e-05	0.000127271
PHF21B	17.6372	1.66906	0.580104	2.87717	0.00401259	0.0121161
CAVIN3	291.19	1.66901	0.374472	4.45696	8.31e-06	5.96e-05
GATA3	245.067	1.66787	0.360853	4.62202	3.8e-06	3.01e-05
JAKMIP1	2.93766	1.66771	0.668053	2.49638	0.0125468	0.031319
MUC3A	92.371	1.66726	0.497155	3.35361	0.000797646	0.00304334
HSF2BP	38.8355	1.66719	0.341339	4.88427	1.04e-06	9.55e-06
CRYGS	67.2653	1.66701	0.413822	4.02832	5.62e-05	0.000312055
C16orf95	28.0481	1.66627	0.354237	4.70381	2.55e-06	2.13e-05
SGK2	35.0835	1.6661	0.619972	2.68738	0.00720159	0.019773
GRIN1	66.7686	1.66585	0.474828	3.50833	0.00045093	0.00185161
TMEM132A	6672.91	1.66555	0.237117	7.02415	2.15e-12	9.11e-11
ZP1	10.9689	1.6654	0.65155	2.55606	0.0105865	0.0272719
LARGE2	2636.99	1.66507	0.309857	5.37369	7.71e-08	9.81e-07
RNF151	1.6273	1.66475	0.752651	2.21185	0.0269771	0.0584082
EDDM13	162.618	1.66446	0.403127	4.12886	3.65e-05	0.000214615
TXNDC2	7.34487	1.6644	0.443276	3.75478	0.000173496	0.000821676
TTC24	13.5391	1.66259	0.498419	3.33572	0.000850792	0.00321263
LCTL	8.77261	1.66169	0.426089	3.89986	9.62e-05	0.000493347
GUCY1A2	282.937	1.66152	0.34643	4.79612	1.62e-06	1.42e-05
HLA-F	4321.22	1.66139	0.337496	4.92268	8.54e-07	8.06e-06
TMSB15B	10.828	1.66072	0.461813	3.59608	0.000323049	0.00139348
LIN7A	118.92	1.65947	0.465234	3.56696	0.000361145	0.00152877
H4C12	12.0652	1.65919	0.488295	3.39793	0.000678974	0.00264455
JAK3	938.525	1.65915	0.301059	5.51106	3.57e-08	4.95e-07
TRIM46	98.4866	1.65852	0.293364	5.65343	1.57e-08	2.4e-07
NANOS1	153.406	1.65802	0.453854	3.6532	0.00025899	0.00115493
LAX1	161.944	1.65777	0.459638	3.60669	0.000310126	0.00134688
UAP1L1	1414.27	1.65776	0.206369	8.03302	9.51e-16	8.77e-14
C2CD4C	110.132	1.6572	0.448571	3.6944	0.000220403	0.00100433
LRP2	17.0467	1.65714	0.507275	3.26675	0.00108788	0.00395795
PCDHB9	145.041	1.65667	0.371439	4.46013	8.19e-06	5.88e-05
POMC	215.109	1.65578	0.660745	2.50593	0.012213	0.0305922
BICD1	895.566	1.65564	0.277788	5.9601	2.52e-09	4.93e-08
KRT6B	130693	1.6556	0.550652	3.00662	0.00264166	0.00845671
POU2F2	512.686	1.65517	0.363351	4.55528	5.23e-06	3.96e-05
MCOLN3	160.993	1.65484	0.51175	3.23369	0.00122203	0.00436543
GGT1	10.7248	1.65443	0.47443	3.4872	0.000488114	0.00198162
SIRPD	1.02333	1.65201	0.836016	1.97606	0.0481485	0.0944852
EME1	185.029	1.64972	0.201737	8.17759	2.9e-16	2.96e-14
MEP1A	9.06705	1.64912	0.536623	3.07314	0.0021182	0.00699054
OVCH1	3.14238	1.64844	0.601158	2.7421	0.0061047	0.0171982
SLC30A10	20.0008	1.64824	0.687133	2.39872	0.0164526	0.0390628
TAC3	8.52422	1.64602	0.766515	2.14741	0.0317608	0.0667982
A1BG	4.75918	1.6459	0.527689	3.11907	0.0018142	0.00612472
KCNAB3	74.3989	1.64571	0.394072	4.17616	2.96e-05	0.000179205
SLC25A32	5.43946	1.64525	0.474072	3.47046	0.00051956	0.00209318
TRIM74	7.34882	1.64437	0.484624	3.39308	0.000691111	0.00268425
SCARB1	2077.49	1.64419	0.262066	6.27394	3.52e-10	8.69e-09
P2RX1	89.2632	1.64404	0.428376	3.83785	0.000124117	0.000613913
SERPINA3	28.8075	1.64339	0.708713	2.31884	0.0204036	0.0465507
H2AC18	2.48123	1.6428	0.74415	2.20762	0.0272708	0.0589444
ASNS	38.3869	1.64131	0.380844	4.30966	1.64e-05	0.000106433
CSNK1A1L	0.732029	1.6406	0.766851	2.1394	0.0324034	NA
HES5	65.7467	1.64035	0.594863	2.75752	0.00582408	0.0165244
TLL2	81.3242	1.63991	0.494101	3.31898	0.000903484	0.00338877
NPTXR	735.921	1.6377	0.487235	3.3612	0.000776038	0.00297218
SP140	244.569	1.63668	0.401576	4.07564	4.59e-05	0.000262259
AKR1C2	16903.1	1.63666	0.587242	2.78703	0.00531934	0.015362
IL12RB2	902.366	1.63655	0.50478	3.24211	0.00118647	0.00426559
CACNA1H	242.053	1.63652	0.32376	5.05474	4.31e-07	4.41e-06
AP3B2	216.382	1.63471	0.54176	3.01741	0.00254942	0.00820915
ZBP1	198.466	1.63451	0.438151	3.73047	0.000191121	0.000890573
ABCB5	9.31762	1.63437	0.729905	2.23915	0.0251461	0.0551303
ALOX12B	1260.41	1.63429	0.651379	2.50896	0.0121087	0.0303818
UGT8	646.261	1.63241	0.636015	2.56662	0.0102696	0.0266015
SMOX	2012.86	1.63221	0.326618	4.9973	5.81e-07	5.73e-06
C2	487.579	1.63169	0.282475	5.77639	7.63e-09	1.28e-07
NKX1-2	173.266	1.63162	0.565845	2.88352	0.00393259	0.0119254
RGS20	447.85	1.63147	0.438275	3.72248	0.000197275	0.000914028
PSTPIP1	368.238	1.63089	0.313929	5.19508	2.05e-07	2.3e-06
SSTR3	15.7224	1.63038	0.50451	3.23162	0.00123093	0.00439285
ADRA2B	89.8394	1.62859	0.556029	2.92896	0.00340099	0.0105015
PADI6	1.74737	1.62766	0.816144	1.99433	0.0461155	0.0911939
CEACAM19	1427	1.62715	0.374959	4.33955	1.43e-05	9.47e-05
SLC25A47	3.35272	1.62679	0.657762	2.47322	0.0133902	0.0330653
HDAC10	31.5232	1.62676	0.309368	5.25833	1.45e-07	1.71e-06
ITIH1	3.99635	1.6259	0.596354	2.72641	0.00640283	0.017892
MSGN1	31.3768	1.62561	0.793302	2.04917	0.040445	0.0819961
CD38	1041.07	1.62348	0.405703	4.00165	6.29e-05	0.000342682
TSPAN18	1907.2	1.62225	0.47057	3.44741	0.000565991	0.00225391
GSDME	1793.72	1.62165	0.331844	4.88679	1.02e-06	9.45e-06
NTRK2	16156.7	1.62162	0.613638	2.64263	0.0082264	0.0220898
TDRD12	24.6951	1.62157	0.642787	2.52272	0.0116452	0.0294204
PHACTR3	72.5687	1.62051	0.586662	2.76225	0.0057404	0.0163232
THBS4	815.939	1.61945	0.688196	2.35317	0.0186139	0.0431996
SIRPB1	75.4778	1.61934	0.495445	3.26846	0.00108134	0.00393894
ADAMTS4	1598.34	1.61848	0.339353	4.76932	1.85e-06	1.6e-05
LPCAT1	4100.85	1.61846	0.233625	6.9276	4.28e-12	1.71e-10
MPP3	363.788	1.61678	0.250603	6.45154	1.11e-10	3.08e-09
CAMP	25.4173	1.6167	0.643969	2.51052	0.0120554	0.0302693
CXCL3	165.964	1.61519	0.473528	3.41098	0.000647291	0.00253546
SLC7A8	12991	1.61516	0.382488	4.22277	2.41e-05	0.00014975
RFLNB	1329.09	1.61495	0.294914	5.476	4.35e-08	5.92e-07
IL25	1.53941	1.61473	0.820199	1.9687	0.0489873	0.0958795
[truncated: 3,070 more rows]

## Sheet: Supplement 1B;Signaling pathway
Supplementary 1B:Signaling pathway kegg data
	RT	Genes	Count	%	P-Value	category	larynx cancer(number of papers)	laryngeal cancer (number of papers)	Laryngeal squamous cell carcinoma (number of papers)	LSCC (number of papers)	SUM				Genes	Node-Total (Gene+TMinnng)	RATIO	Number of Genes	Edge
Pathway in cancer	RT		166	3.4	0.00046	0.011								Pathway in cancer	166		1.95181	324
Wnt signaling pathway			47				0	11	10	10	31	3.1		Wnt signaling pathway	47	6.31277	3.21277	151	5.30038
Adherens junction							0	2	0	0	2	0.2		Adherens junction	19	3.77895	3.57895	68	2.14271
ECM receptor interaction	RT		77	1.6	3.3e-05	0.0013	0	13	14	12	39	3.9		Focal adhesion	77	6.48442	2.58442	199	8.68361
ECM receptor interaction	RT		54	1.1	2.5e-12	9.1e-10	0	5	3	3	11	1.1		ECM receptor interaction	54	2.61852	1.51852	82	6.0898
Cytokine-cytokine receptor interaction	RT		114	2.3	2e-07	1.4e-05	0	1	1	1	3	0.3		Cytokine-cytokine receptor interaction	114	2.5807	2.2807	260	12.8562
cAMP signaling pathway							0	0	0	0	0	0		cAMP signaling pathway	63	3.49206	3.49206	220	7.10477
PI3K signaling pathway							0	15	19	17	51	5.1		mtoR signaling pathway	33	8.1303	3.0303	100	3.72155
Focal adhesion	RT		122	2.5	9.4e-05	0.0031	0	4	4	4	12	1.2		PI3K signaling pathway	122	3.9623	2.7623	337	13.7584
JAK-STAT signaling pathway	RT		53	1.1	0.039	0.33	0	1	3	3	7	0.7		JAK-STAT signaling pathway	53	3.09623	2.39623	127	5.97703
Calsium signaling pathway	RT		82	1.7	0.0055	0.085	0	0	0	0	0	0		Calsium signaling pathway	82	2.17073	2.17073	178	9.24748
MAPK signaling pathway							0	4	7	4	15	1.5		MAPK signaling pathway	83	4.75301	3.25301	270	9.36025
Hedgehog signaling pathway							1	1	2	0	4	0.4		Hedgehog signaling pathway	14	4.61429	4.21429	59	1.57884
Notch signaling pathway							1	3	3	2	9	0.9		Notch signaling pathway	19	3.47895	2.57895	49	2.14271
HIF-1 signaling pathway							0	2	0	0	2	0.2		HIF-1 signaling pathway	27	3.42222	3.22222	87	3.0449
Notch signaling pathway							0	0	0	0	0	0		VEGF signaling pathway	18	5.27778	5.27778	95	2.02993
Calsium signaling pathway							0	0	1	0	1	0.1		Estrogen signaling pathway	33	3.97879	3.87879	128	3.72155
PPAR signaling pathway							0	1	0	0	1	0.1		PPAR signaling pathway	16	4.4125	4.3125	69	1.80439
Apoptosis							0	3	1	2	6	0.6		Apoptosis	33	3.6	3	99	3.72155
TGF-β signaling pathway	RT		36	0.7	0.043	0.35	0	0	0	0	0	0		TGF-β signaling pathway	36	2.86111	2.86111	103	4.05987
p53 signaling pathway							0	3	7	6	16	1.6		p53 signaling pathway	22	4.69091	3.09091	68	2.48103
Cell cycle	RT		59	1.2	0.00049	0.011	0	1	3	4	8	0.8		Cell cycle	59	2.90169	2.10169	124	6.65367
											218

## Sheet: Supplement 1C;mtoR-miRs
Supplementary 1C: miR scores related to mTOR according to databases
miRNA names	starbase.score	miRNA Name	mirtarbase.score	miRNA Name	diana.score	miRNA Name	targetscan score	miRNA Name	mirwalk score	miRNA Name	mirdb score	miRNA Name	miRmap score	miRNA Name	GSE136632log2FoldChange	miRNA Name	GSE132222log2FoldChange
hsa-miR-99a-5p	-0.5	hsa-miR-99a-5p	-0.5	hsa-miR-21-5p	-0.5	hsa-miR-100-5p	-0.5	hsa-miR-4787-5p	-0.5	hsa-miR-4729	-0.5	hsa-miR-4762-3p	-0.5	hsa-miR-1298	-4.61249	hsa-miR-375	-3.45291
hsa-miR-100-5p	-0.5	hsa-miR-199a-3p	-0.5	hsa-miR-15a-5p	-0.5	hsa-miR-5580-3p	-0.5	hsa-miR-1228-5p	-0.5	hsa-miR-96-5p	-0.5	hsa-miR-1294	-0.5	hsa-miR-449a	-3.90251	hsa-miR-204-5p	-2.86151
hsa-miR-214-3p	-0.5	hsa-miR-101-3p	-0.5	hsa-let-7i-5p	-0.5	hsa-miR-6828-5p	-0.5	hsa-miR-6825-3p	-0.5	hsa-miR-1271-5p	-0.5	hsa-miR-767-3p	-0.5	hsa-miR-449b	-3.65326	hsa-miR-3195	-2.44924
hsa-miR-224-5p	-0.5	hsa-miR-100-5p	-0.5	hsa-miR-34a-5p	-0.5	hsa-miR-6715a-3p	-0.5	hsa-miR-5787	-0.5	hsa-miR-12133	-0.5	hsa-miR-96-5p	-0.5	hsa-miR-135a2	-3.09941	hsa-miR-99a-5p	-2.32491
hsa-miR-99b-5p	-0.5	hsa-miR-99b-5p	-0.5	hsa-let-7a-5p	-0.5	hsa-miR-99b-5p	-0.5	hsa-miR-6806-5p	-0.5	hsa-miR-4762-3p	-0.5	hsa-miR-100-5p	-0.5	hsa-miR-135a1	-3.09383	hsa-miR-449a	-2.2909
hsa-miR-382-5p	-0.5	mmu-miR-100-5p	-0.5	hsa-miR-16-5p	-0.5	hsa-miR-99a-5p	-0.5	hsa-miR-6724-5p	-0.5	hsa-miR-6079	-0.5	hsa-miR-99a-5p	-0.5	hsa-miR-449c	-2.93956	hsa-miR-135a-5p	-2.26684
hsa-miR-497-5p	-0.5	hsa-miR-144-3p	-0.5	hsa-let-7e-5p	-0.5	hsa-miR-6511a-3p	-0.5	hsa-miR-6752-5p	-0.5	hsa-miR-7109-3p	-0.5	hsa-miR-99b-5p	-0.5	hsa-miR-6843	-2.90011	hsa-miR-4792	-2.20862
hsa-miR-503-5p	-0.5	hsa-miR-373-3p	-0.5	hsa-let-7b-5p	-0.5	hsa-miR-6511b-3p	-0.5	hsa-miR-4739	-0.5	hsa-miR-5696	-0.5	hsa-miR-646	-0.5	hsa-miR-383	-2.8285	hsa-miR-449b-5p	-2.10753
hsa-miR-576-5p	-0.5	hsa-miR-342-3p	-0.5	hsa-let-7f-5p	-0.5	hsa-miR-6828-3p	-0.5	hsa-miR-4763-3p	-0.5	hsa-miR-100-5p	-0.5	hsa-miR-1271-5p	-0.5	hsa-miR-5089	-2.76659	hsa-miR-139-5p	-2.06613
hsa-miR-599	-0.5	hsa-miR-520c-3p	-0.5	hsa-let-7g-5p	-0.5	hsa-miR-1229-3p	-0.5	hsa-miR-1470	-0.5	hsa-miR-99b-5p	-0.5	hsa-miR-6079	-0.5	hsa-miR-34Bhg	-2.73407	hsa-miR-449c-5p	-1.95203
hsa-miR-627-5p	-0.5	hsa-miR-641	-0.5	hsa-miR-100-5p	-0.5	hsa-miR-96-5p	-0.5	hsa-miR-9899	-0.5	hsa-miR-99a-5p	-0.5	hsa-miR-1233-3p	-0.5	hsa-miR-34c	-2.73406	hsa-miR-139-3p	-1.87626
hsa-miR-421	-0.5	hsa-miR-3129-5p	-0.5	hsa-miR-18a-5p	-0.5	hsa-miR-767-3p	-0.5	hsa-miR-6765-5p	-0.5	hsa-miR-3182	-0.5	hsa-miR-4652-3p	-0.5	hsa-miR-6744	-2.72491	hsa-miR-100-5p	-1.84734
hsa-miR-758-3p	-0.5	hsa-miR-19b-3p	-0.5	hsa-miR-26a-5p	-0.5	hsa-miR-1271-5p	-0.5	hsa-miR-6789-5p	-0.5	hsa-miR-6828-3p	-0.5	hsa-miR-1343	-0.5	hsa-miR-1264	-2.68651	hsa-let-7c-5p	-1.81917
hsa-miR-1323	-0.5	hsa-miR-16-5p	-0.5	hsa-miR-26b-5p	-0.5	hsa-miR-4661-3p	-0.5	hsa-miR-3960	-0.5	hsa-miR-767-3p	-0.5	hsa-miR-6071	-0.5	hsa-miR-34B	-2.68591	hsa-miR-29c-3p	-1.8137
hsa-miR-1179	-0.5	hsa-miR-26b-5p	-0.5	hsa-miR-92a-3p	-0.5	hsa-miR-6865-5p	-0.5	hsa-miR-6089	-0.5	hsa-miR-1185-1-3p	-0.5	hsa-miR-1909-3p	-0.5	hsa-miR-375	-2.65311	hsa-miR-1298-5p	-1.81016
hsa-miR-548o-3p	-0.5	hsa-miR-127-3p	-0.5	hsa-miR-15b-5p	-0.5	hsa-miR-6815-5p	-0.5	hsa-miR-4758-5p	-0.5	hsa-let-7f-2-3p	-0.5	hsa-miR-6722-3p	-0.5	hsa-miR-190b	-2.64204	hsa-miR-29c-5p	-1.79619
hsa-miR-1278	-0.5	hsa-miR-181b-5p	-0.5	hsa-let-7c-5p	-0.5	hsa-miR-4305	-0.5	hsa-miR-6069	-0.5	hsa-miR-1185-2-3p	-0.5	hsa-miR-4729	-0.5	hsa-miR-1251	-2.63419	hsa-miR-99a-3p	-1.70637
hsa-miR-1343-3p	-0.5	hsa-miR-744-5p	-0.5	hsa-let-7d-5p	-0.5	hsa-miR-1233-3p	-0.5	hsa-miR-3620-5p	-0.5	hsa-miR-9986	-0.5	hsa-miR-5696	-0.5	hsa-miR-4423	-2.51065	hsa-miR-338-3p	-1.68099
		hsa-miR-218-5p	-0.5	hsa-miR-17-5p	-0.5	hsa-miR-3065-3p	-0.5	hsa-miR-491-5p	-0.5	hsa-miR-1294	-0.5	hsa-miR-496	-0.5	hsa-miR-488	-2.44813	hsa-miR-125b-5p	-1.65232
		hsa-let-7c-5p	-0.5	hsa-miR-20a-5p	-0.5	hsa-miR-199b-3p	-0.5	hsa-miR-4632-5p	-0.5	hsa-miR-646	-0.5	hsa-miR-3692-5p	-0.5	hsa-miR-4678	-2.4117	hsa-miR-133a-3p	-1.55679
		hsa-miR-18a-5p	-0.5	hsa-miR-221-3p	-0.5	hsa-miR-199a-3p	-0.5	hsa-miR-328-5p	-0.5	hsa-miR-1229-3p	-0.5	hsa-miR-3182	-0.5	hsa-miR-7973-2	-2.32419	hsa-miR-1	-1.53931
		hsa-miR-324-3p	-0.5	hsa-miR-423-5p	-0.5	hsa-miR-496.1	-0.5	hsa-miR-638	-0.5	hsa-miR-4256	-0.5	hsa-miR-129-1-3p	-0.5	hsa-miR-7973-1	-2.32419	hsa-miR-6510-3p	-1.52454
		hsa-miR-451a	-0.5	hsa-miR-99a-5p	-0.5	hsa-miR-6751-3p	-0.5	hsa-miR-6743-5p	-0.5	hsa-miR-11181-5p	-0.5	hsa-miR-129-2-3p	-0.5	hsa-miR-4780	-2.31287	hsa-miR-30a-3p	-1.51157
				hsa-miR-20b-5p	-0.5	hsa-miR-5584-3p	-0.5	hsa-miR-6800-3p	-0.5	hsa-miR-5584-3p	-0.5	hsa-miR-199a-3p	-0.5	hsa-miR-1912	-2.22991	hsa-miR-150-5p	-1.45545
				hsa-miR-139-5p	-0.5	hsa-miR-4645-3p	-0.5	hsa-miR-939-5p	-0.5	hsa-miR-144-3p	-0.5	hsa-miR-199b-3p	-0.5	hsa-miR-4705	-2.08654	hsa-miR-4510	-1.43101
				hsa-miR-196a-5p	-0.5	hsa-miR-1199-5p	-0.5	hsa-miR-10392-3p	-0.5	hsa-miR-4652-3p	-0.5	hsa-miR-1273g-3p	-0.5	hsa-miR-2681	-2.07667	hsa-miR-4705	-1.40501
				hsa-miR-196b-5p	-0.5	hsa-miR-4460	-0.5	hsa-miR-1915-5p	-0.5	hsa-miR-6828-5p	-0.5	hsa-miR-6715b-3p	-0.5	hsa-miR-4679-2	-1.99987	hsa-miR-148a-3p	-1.37986
				hsa-miR-210-3p	-0.5	hsa-miR-7153-3p	-0.5	hsa-miR-6771-5p	-0.5	hsa-miR-2113	-0.5	hsa-miR-1229-3p	-0.5	hsa-miR-4679-1	-1.99987	hsa-miR-34b-3p	-1.37321
				hsa-miR-32-5p	-0.5	hsa-miR-4763-3p	-0.5	hsa-miR-6816-5p	-0.5	hsa-miR-4471	-0.5	hsa-miR-4763-3p	-0.5	hsa-miR-4703	-1.97807	hsa-miR-30c-2-3p	-1.36581
				hsa-miR-424-5p	-0.5	hsa-miR-183-5p.2	-0.5	hsa-miR-762	-0.5	hsa-miR-1292-5p	-0.5	hsa-miR-6511a-3p	-0.5	hsa-miR-139	-1.97143	hsa-miR-30a-5p	-1.3292
				hsa-miR-92b-3p	-0.5	hsa-miR-6079	-0.5	hsa-miR-2277-5p	-0.5	hsa-miR-8059	-0.5	hsa-miR-6511b-3p	-0.5	hsa-miR-29c	-1.96766	hsa-miR-145-5p	-1.29142
				hsa-miR-98-5p	-0.5	hsa-miR-4321	-0.5	hsa-miR-6775-5p	-0.5	hsa-miR-101-3p	-0.5	hsa-miR-4661-3p	-0.5	hsa-miR-1-1	-1.95697	hsa-miR-218-5p	-1.28746
				hsa-miR-101-3p	-0.5	hsa-miR-3129-5p	-0.5	hsa-miR-3194-5p	-0.5	hsa-miR-3192-3p	-0.5	hsa-miR-3129-5p	-0.5	hsa-miR-217	-1.95145	hsa-miR-125b-2-3p	-1.28614
				hsa-miR-103a-3p	-0.5	hsa-miR-4718	-0.5	hsa-miR-10400-5p	-0.5	hsa-miR-4718	-0.5	hsa-miR-135b-5p	-0.5	hsa-miR-8062	-1.9439	hsa-miR-136-5p	-1.26642
				hsa-miR-106a-5p	-0.5	hsa-miR-7974	-0.5	hsa-miR-4783-5p	-0.5	hsa-miR-199a-3p	-0.5	hsa-miR-1306-5p	-0.5	hsa-miR-3591	-1.90971	hsa-miR-195-5p	-1.2506
				hsa-miR-107	-0.5	hsa-miR-548av-5p	-0.5	hsa-miR-6791-5p	-0.5	hsa-miR-421	-0.5	hsa-miR-135a-5p	-0.5	hsa-miR-122	-1.90971	hsa-miR-504-5p	-1.23992
				hsa-miR-10a-5p	-0.5	hsa-miR-548k	-0.5	hsa-miR-6762-5p	-0.5	hsa-miR-3129-5p	-0.5	hsa-miR-4797-5p	-0.5	hsa-miR-4633	-1.87933	hsa-miR-148a-5p	-1.226
				hsa-miR-1269a	-0.5	hsa-miR-3190-3p	-0.5	hsa-miR-6786-5p	-0.5	hsa-miR-199b-3p	-0.5	hsa-miR-3972	-0.5	hsa-miR-148a	-1.85003	hsa-miR-363-3p	-1.22092
				hsa-miR-144-3p	-0.5	hsa-miR-1207-5p	-0.5	hsa-miR-6805-3p	-0.5	hsa-miR-545-3p	-0.5	hsa-miR-3190-3p	-0.5	hsa-miR-1-2	-1.84844	hsa-miR-199b-5p	-1.21579
				hsa-miR-15b-3p	-0.5	hsa-miR-4727-3p	-0.5	hsa-miR-125b-1-3p	-0.5	hsa-miR-548av-5p	-0.5	hsa-miR-4716-5p	-0.5	hsa-miR-4503	-1.81568	hsa-miR-664a-5p	-1.21182
				hsa-miR-19a-3p	-0.5	hsa-miR-6760-3p	-0.5	hsa-miR-6727-5p	-0.5	hsa-miR-6760-3p	-0.5	hsa-miR-1207-5p	-0.5	hsa-miR-133A1hg	-1.79921	hsa-miR-34c-5p	-1.20183
				hsa-miR-19b-3p	-0.5	hsa-miR-1306-5p	-0.5	hsa-miR-12115	-0.5	hsa-miR-8054	-0.5	hsa-miR-3065-3p	-0.5	hsa-miR-451b	-1.78424	hsa-miR-887-3p	-1.20078
				hsa-miR-25-3p	-0.5	hsa-miR-3681-5p	-0.5	hsa-miR-4783-3p	-0.5	hsa-miR-548k	-0.5	hsa-miR-1185-2-3p	-0.5	hsa-miR-451a	-1.78424	hsa-miR-190b	-1.17469
				hsa-miR-29b-3p	-0.5	hsa-miR-942-3p	-0.5	hsa-miR-6756-5p	-0.5	hsa-miR-4709-5p	-0.5	hsa-miR-1185-1-3p	-0.5	hsa-miR-490	-1.78219	hsa-miR-338-5p	-1.16225
				hsa-miR-361-5p	-0.5	hsa-miR-4762-3p	-0.5	hsa-miR-4685-5p	-0.5	hsa-miR-607	-0.5	hsa-miR-93-3p	-0.5	hsa-miR-561	-1.75387	hsa-miR-449b-3p	-1.13985
				hsa-miR-7-5p	-0.5	hsa-miR-6715b-3p	-0.5	hsa-miR-5008-3p	-0.5	hsa-miR-3190-3p	-0.5	hsa-miR-659-3p	-0.5	hsa-miR-891a	-1.71131	hsa-miR-34c-3p	-1.13641
				hsa-miR-93-5p	-0.5	hsa-miR-676-5p	-0.5	hsa-miR-1237-5p	-0.5	hsa-miR-671-5p	-0.5	hsa-miR-2117	-0.5	hsa-miR-887	-1.70991	hsa-miR-101-3p	-1.12297
				hsa-miR-106b-5p	-0.5	hsa-miR-4711-3p	-0.5	hsa-miR-1268b	-0.5	hsa-miR-6783-3p	-0.5	hsa-miR-4744	-0.5	hsa-miR-3926-2	-1.65833	hsa-miR-150-3p	-1.11135
				hsa-miR-1269b	-0.5	hsa-miR-6722-3p	-0.5	hsa-miR-6848-5p	-0.5	hsa-miR-1343-3p	-0.5	hsa-miR-204-3p	-0.5	hsa-miR-3926-1	-1.65833	hsa-miR-29b-2-5p	-1.10644
				hsa-miR-1301-3p	-0.5	hsa-miR-7109-3p	-0.5	hsa-miR-4651	-0.5	hsa-miR-6715b-3p	-0.5	hsa-miR-4321	-0.5	hsa-miR-29B2chg	-1.6566	hsa-miR-136-3p	-1.10553
				hsa-miR-155-5p	-0.5	hsa-miR-7112-3p	-0.5	hsa-miR-4767	-0.5	hsa-miR-4698	-0.5	hsa-miR-4646-5p	-0.5	hsa-miR-363	-1.63711	hsa-miR-29a-3p	-1.10544
				hsa-miR-18b-5p	-0.5	hsa-miR-6734-3p	-0.5	hsa-miR-612	-0.5	hsa-miR-6715a-3p	-0.5	hsa-miR-4509	-0.5	hsa-miR-548I4	-1.56193	hsa-miR-34b-5p	-1.1022
				hsa-miR-199a-3p	-0.5	hsa-miR-148b-5p	-0.5	hsa-miR-4688	-0.5	hsa-miR-4282	-0.5	hsa-miR-4502	-0.5	hsa-miR-216a	-1.55951	hsa-miR-548i	-1.09433
				hsa-miR-23a-3p	-0.5	hsa-miR-2355-5p	-0.5	hsa-miR-1976	-0.5	hsa-miR-6815-5p	-0.5	hsa-miR-5584-3p	-0.5	hsa-miR-4732	-1.55504	hsa-miR-140-3p	-1.08398
				hsa-miR-23b-3p	-0.5	hsa-miR-3188	-0.5	hsa-miR-324-3p	-0.5	hsa-miR-6865-5p	-0.5	hsa-miR-4710	-0.5	hsa-miR-99a	-1.54635	hsa-miR-497-5p	-1.08067
				hsa-miR-27b-5p	-0.5	hsa-miR-1909-3p	-0.5	hsa-miR-10401-3p	-0.5	hsa-miR-1277-5p	-0.5	hsa-let-7f-2-3p	-0.5	hsa-miR-1258	-1.52806	hsa-miR-140-5p	-1.06008
				hsa-miR-28-5p	-0.5	hsa-miR-7706	-0.5	hsa-miR-504-3p	-0.5	hsa-miR-3065-3p	-0.5	hsa-miR-2113	-0.5	hsa-miR-4776-2	-1.52471	hsa-miR-29b-3p	-1.00566
				hsa-miR-335-3p	-0.5	hsa-miR-6739-3p	-0.5	hsa-miR-4449	-0.5	hsa-miR-4502	-0.5	hsa-miR-181a-2-3p	-0.5	hsa-miR-4776-1	-1.52471	hsa-miR-125b-1-3p	-1.00322
				hsa-miR-363-3p	-0.5	hsa-miR-219b-5p	-0.5	hsa-miR-4691-5p	-0.5	hsa-miR-8078	-0.5	hsa-miR-4312	-0.5	hsa-miR-LET7C	-1.48226
				hsa-miR-454-3p	-0.5	hsa-miR-4502	-0.5	hsa-miR-6751-5p	-0.5	hsa-miR-642b-5p	-0.5	hsa-miR-548as-3p	-0.5	hsa-miR-4460	-1.46522
				hsa-let-7f-2-3p	-0.5	hsa-miR-29b-2-5p	-0.5	hsa-miR-6796-5p	-0.5	hsa-miR-616-3p	-0.5	hsa-miR-144-3p	-0.5	hsa-miR-202hg	-1.4524
				hsa-miR-10b-5p	-0.5	hsa-let-7f-2-3p	-0.5	hsa-miR-1226-5p	-0.5	hsa-miR-6719-3p	-0.5	hsa-miR-4778-5p	-0.5	hsa-miR-202	-1.4524
				hsa-miR-1180-3p	-0.5	hsa-miR-135a-5p	-0.5	hsa-miR-1538	-0.5	hsa-miR-548as-3p	-0.5	hsa-miR-1293	-0.5	hsa-miR-133a1	-1.44305
				hsa-miR-122-5p	-0.5	hsa-miR-135b-5p	-0.5	hsa-miR-3677-3p	-0.5	hsa-miR-8063	-0.5	hsa-miR-4649-3p	-0.5	hsa-miR-30A	-1.43725
				hsa-miR-130a-3p	-0.5	hsa-miR-8077	-0.5	hsa-miR-6869-5p	-0.5	hsa-miR-146b-3p	-0.5	hsa-miR-7-5p	-0.5	hsa-miR-4524b	-1.41696
				hsa-miR-142-3p	-0.5	hsa-miR-7150	-0.5	hsa-miR-4322	-0.5	hsa-miR-4999-5p	-0.5	hsa-miR-4493	-0.5	hsa-miR-4524a	-1.41696
				hsa-miR-142-5p	-0.5	hsa-miR-6802-5p	-0.5	hsa-miR-593-5p	-0.5	hsa-miR-3188	-0.5	hsa-miR-485-5p	-0.5	hsa-miR-4711	-1.37205
				hsa-miR-148b-5p	-0.5	hsa-miR-5191	-0.5	hsa-miR-6743-3p	-0.5	hsa-miR-6071	-0.5	hsa-miR-579	-0.5	hsa-miR-6504	-1.3705
				hsa-miR-154-3p	-0.5	hsa-miR-6826-3p	-0.5	hsa-miR-4734	-0.5	hsa-miR-4645-3p	-0.5	hsa-miR-370	-0.5	hsa-miR-486-2	-1.34171
				hsa-miR-182-5p	-0.5	hsa-miR-2113	-0.5	hsa-miR-6798-5p	-0.5	hsa-miR-496	-0.5	hsa-miR-3617-3p	-0.5	hsa-miR-486-1	-1.34171
				hsa-miR-183-5p	-0.5	hsa-miR-421	-0.5	hsa-miR-12121	-0.5	hsa-miR-581	-0.5	hsa-miR-323a-5p	-0.5	hsa-miR-1270	-1.33936
				hsa-miR-193a-3p	-0.5	hsa-miR-8054	-0.5	hsa-miR-33b-3p	-0.5	hsa-miR-4743-3p	-0.5	hsa-miR-4433-5p	-0.5	hsa-miR-100	-1.33305
				hsa-miR-194-5p	-0.5	hsa-miR-1244	-0.5	hsa-miR-1225-5p	-0.5	hsa-miR-4307	-0.5	hsa-miR-1244	-0.5	hsa-miR-888	-1.33009
				hsa-miR-199b-3p	-0.5	hsa-miR-1185-2-3p	-0.5	hsa-miR-3151-5p	-0.5	hsa-miR-653-3p	-0.5	hsa-miR-4483	-0.5	hsa-miR-133a2	-1.32906
				hsa-miR-218-5p	-0.5	hsa-miR-181b-2-3p	-0.5	hsa-miR-3665	-0.5	hsa-miR-1537-5p	-0.5	hsa-miR-4659b-3p	-0.5	hsa-miR-29b2	-1.32562
				hsa-miR-22-3p	-0.5	hsa-miR-181b-3p	-0.5	hsa-miR-7108-5p	-0.5	hsa-miR-1272	-0.5	hsa-miR-29b-2-5p	-0.5	hsa-miR-1-hg	-1.32443
				hsa-miR-27a-3p	-0.5	hsa-miR-4424	-0.5	hsa-miR-675-5p	-0.5	hsa-miR-29b-2-5p	-0.5	hsa-miR-4753-5p	-0.5	hsa-miR-29B1	-1.31644
				hsa-miR-301a-3p	-0.5	hsa-miR-7160-5p	-0.5	hsa-miR-1913	-0.5	hsa-miR-8077	-0.5	hsa-miR-582-5p	-0.5	hsa-miR-144	-1.30614
				hsa-miR-30b-3p	-0.5	hsa-miR-6842-3p	-0.5	hsa-miR-6746-5p	-0.5	hsa-miR-2355-5p	-0.5	hsa-miR-4303	-0.5	hsa-miR-1225	-1.28643
				hsa-miR-30c-1-3p	-0.5	hsa-miR-6071	-0.5	hsa-miR-328-3p	-0.5	hsa-miR-30e-3p	-0.5	hsa-miR-3188	-0.5	hsa-miR-141	-1.28442
				hsa-miR-330-5p	-0.5	hsa-miR-4785	-0.5	hsa-miR-412-3p	-0.5	hsa-miR-1207-5p	-0.5	hsa-miR-616-3p	-0.5	hsa-miR-4536-2	-1.28154
				hsa-miR-33a-5p	-0.5	hsa-miR-181a-2-3p	-0.5	hsa-miR-210-5p	-0.5	hsa-miR-30a-3p	-0.5	hsa-miR-4711-3p	-0.5	hsa-miR-4536-1	-1.28154
				hsa-miR-33b-5p	-0.5	hsa-miR-424-3p	-0.5	hsa-miR-637	-0.5	hsa-miR-6511b-3p	-0.5	hsa-miR-4420	-0.5	hsa-miR-218-1	-1.27004
				hsa-miR-342-5p	-0.5	hsa-miR-6874-3p	-0.5	hsa-miR-663b	-0.5	hsa-miR-204-3p	-0.5	hsa-miR-1202	-0.5	hsa-miR-29a	-1.2599
				hsa-miR-376a-3p	-0.5	hsa-miR-1185-1-3p	-0.5	hsa-miR-7845-5p	-0.5	hsa-miR-6511a-3p	-0.5	hsa-miR-4305	-0.5	hsa-miR-3085	-1.25463
				hsa-miR-421	-0.5	hsa-miR-3660	-0.5	hsa-miR-661	-0.5	hsa-miR-4646-5p	-0.5	hsa-miR-4699-3p	-0.5	hsa-miR-6717	-1.24928
				hsa-miR-4677-3p	-0.5	hsa-miR-5681b	-0.5	hsa-miR-5088-5p	-0.5	hsa-miR-7974	-0.5	hsa-miR-298	-0.5	hsa-miR-499b	-1.24511
				hsa-miR-486-5p	-0.5	hsa-miR-6782-5p	-0.5	hsa-miR-346	-0.5	hsa-miR-12115	-0.5	hsa-miR-101-3p	-0.5	hsa-miR-499a	-1.24511
				hsa-miR-490-5p	-0.5	hsa-miR-6795-3p	-0.5	hsa-miR-4313	-0.5	hsa-miR-30d-3p	-0.5	hsa-miR-4645-3p	-0.5	hsa-miR-338	-1.21166
				hsa-miR-500a-3p	-0.5	hsa-miR-4303	-0.5	hsa-miR-4526	-0.5	hsa-miR-3681-5p	-0.5	hsa-miR-544b	-0.5	hsa-miR-3065	-1.21166
				hsa-miR-516b-5p	-0.5	hsa-miR-6719-3p	-0.5	hsa-miR-639	-0.5	hsa-miR-4291	-0.5	hsa-miR-4802-3p	-0.5	hsa-miR-206	-1.20729
				hsa-miR-590-5p	-0.5	hsa-miR-6783-3p	-0.5	hsa-miR-3189-5p	-0.5			hsa-miR-424-3p	-0.5	hsa-miR-218-2	-1.19577
				hsa-miR-885-3p	-0.5	hsa-miR-1343-3p	-0.5	hsa-miR-4722-5p	-0.5			hsa-miR-664b-3p	-0.5	hsa-miR-599	-1.17495
				hsa-miR-942-5p	-0.5	hsa-miR-2117	-0.5	hsa-miR-6720-5p	-0.5			hsa-miR-5581-3p	-0.5	hsa-miR-4446	-1.16995
				hsa-miR-99b-3p	-0.5	hsa-miR-4649-3p	-0.5	hsa-miR-541-5p	-0.5			hsa-miR-3158-5p	-0.5	hsa-miR-4708	-1.13147
				hsa-miR-99b-5p	-0.5	hsa-miR-670-5p	-0.5	hsa-miR-6785-3p	-0.5			hsa-miR-581	-0.5	hsa-miR-4491	-1.12781
				ebv-miR-BART5-5p	-0.5	hsa-miR-3529-3p	-0.5	hsa-miR-3085-5p	-0.5			hsa-miR-195-3p	-0.5	hsa-miR-10B	-1.12749
				hsa-let-7d-3p	-0.5	hsa-miR-4778-5p	-0.5	hsa-miR-1915-3p	-0.5			hsa-miR-4659a-3p	-0.5	hsa-miR-585	-1.12704
				hsa-miR-103a-1-5p	-0.5	hsa-miR-6849-5p	-0.5	hsa-miR-2861	-0.5			hsa-miR-5591-3p	-0.5	hsa-miR-136	-1.11439
				hsa-miR-103a-2-5p	-0.5	hsa-miR-3168	-0.5	hsa-miR-1233-5p	-0.5			hsa-miR-936	-0.5	hsa-miR-6883	-1.08584
				hsa-miR-105-3p	-0.5	hsa-miR-646	-0.5	hsa-miR-3909	-0.5			hsa-miR-4743-3p	-0.5	hsa-miR-4529	-1.07922
				hsa-miR-124-3p	-0.5	hsa-miR-496.2	-0.5	hsa-miR-4512	-0.5			hsa-miR-3619-5p	-0.5	hsa-miR-153-2	-1.07247
				hsa-miR-1250-5p	-0.5	hsa-miR-3975	-0.5	hsa-miR-6775-3p	-0.5			hsa-miR-224-5p	-0.5	hsa-miR-582	-1.06706
				hsa-miR-125b-1-3p	-0.5	hsa-miR-6774-5p	-0.5	hsa-miR-718	-0.5			hsa-miR-1292-5p	-0.5	hsa-miR-101-1	-1.06617
				hsa-miR-125b-5p	-0.5	hsa-miR-4493	-0.5	hsa-miR-4726-5p	-0.5			hsa-miR-671-5p	-0.5	hsa-miR-195	-1.06356
				hsa-miR-1271-3p	-0.5	hsa-miR-124-5p	-0.5	hsa-miR-3944-3p	-0.5			hsa-miR-4784	-0.5	hsa-miR-126	-1.05731
				hsa-miR-1271-5p	-0.5	hsa-miR-642b-5p	-0.5	hsa-miR-1207-5p	-0.5			hsa-miR-103a-3p	-0.5	hsa-miR-200a	-1.04517
				hsa-miR-128-1-5p	-0.5	hsa-miR-4744	-0.5					hsa-miR-4316	-0.5	hsa-miR-885	-1.04093
				hsa-miR-128-3p	-0.5	hsa-miR-3617-3p	-0.5					hsa-miR-761	-0.5	hsa-miR-145	-1.04063
				hsa-miR-130b-3p	-0.5	hsa-miR-6804-5p	-0.5					hsa-miR-518f-5p	-0.5	hsa-miR-26a1	-1.0388
				hsa-miR-138-2-3p	-0.5	hsa-miR-6502-5p	-0.5					hsa-miR-6081	-0.5	hsa-miR-650	-1.03405
				hsa-miR-141-5p	-0.5	hsa-miR-6862-3p	-0.5					hsa-miR-107	-0.5	hsa-miR-150	-1.02952
				hsa-miR-145-3p	-0.5	hsa-miR-5696	-0.5					hsa-miR-548av-5p	-0.5	hsa-miR-125b1	-1.02148
				hsa-miR-146a-5p	-0.5	hsa-miR-6730-3p	-0.5					hsa-miR-6715a-3p	-0.5	hsa-miR-495	-1.01891
				hsa-miR-147b-3p	-0.5	hsa-miR-4312	-0.5					hsa-miR-520c-5p	-0.5	hsa-miR-4699	-1.01874
				hsa-miR-148a-5p	-0.5	hsa-miR-1537-5p	-0.5					hsa-miR-518d-5p	-0.5	hsa-miR-215	-1.00857
				hsa-miR-152-5p	-0.5	hsa-miR-6815-3p	-0.5					hsa-miR-526a	-0.5	hsa-miR-20b	-1.00422
				hsa-miR-17-3p	-0.5	hsa-miR-1294	-0.5					hsa-miR-548v	-0.5
				hsa-miR-181a-5p	-0.5	hsa-miR-635	-0.5					hsa-miR-5008-3p	-0.5
				hsa-miR-181b-5p	-0.5	hsa-miR-93-3p	-0.5					hsa-miR-2964a-5p	-0.5
				hsa-miR-181c-5p	-0.5	hsa-miR-6878-3p	-0.5					hsa-miR-922	-0.5
				hsa-miR-183-3p	-0.5	hsa-miR-3972	-0.5					hsa-miR-26b-3p	-0.5
				hsa-miR-1843	-0.5	hsa-miR-4797-5p	-0.5					hsa-miR-214-3p	-0.5
				hsa-miR-185-5p	-0.5	hsa-miR-8078	-0.5					hsa-miR-544a	-0.5
				hsa-miR-1910-5p	-0.5	hsa-miR-101-3p.2	-0.5					hsa-miR-16-2-3p	-0.5
				hsa-miR-191-5p	-0.5	hsa-miR-671-5p	-0.5					hsa-miR-221-3p	-0.5
				hsa-miR-192-5p	-0.5	hsa-miR-4526	-0.5					hsa-miR-3168	-0.5
				hsa-miR-193a-5p	-0.5	hsa-miR-581	-0.5					hsa-miR-1225-3p	-0.5
				hsa-miR-193b-3p	-0.5	hsa-miR-1292-5p	-0.5					hsa-miR-4790-3p	-0.5
				hsa-miR-193b-5p	-0.5	hsa-miR-6742-3p	-0.5					hsa-miR-676-5p	-0.5
				hsa-miR-197-3p	-0.5	hsa-miR-4420	-0.5					hsa-miR-642b-5p	-0.5
				hsa-miR-200a-3p	-0.5	hsa-miR-4710	-0.5					hsa-miR-522-5p	-0.5
				hsa-miR-203a-3p	-0.5	hsa-miR-769-3p	-0.5					hsa-miR-519c-5p	-0.5
				hsa-miR-203b-5p	-0.5	hsa-miR-7-5p	-0.5					hsa-miR-523-5p	-0.5
				hsa-miR-20b-3p	-0.5	hsa-miR-4433a-5p	-0.5					hsa-miR-519a-5p	-0.5
				hsa-miR-2110	-0.5	hsa-miR-375	-0.5					hsa-miR-518e-5p	-0.5
				hsa-miR-21-3p	-0.5	hsa-miR-616-3p	-0.5					hsa-miR-519b-5p	-0.5
				hsa-miR-222-3p	-0.5	hsa-miR-6784-3p	-0.5					hsa-miR-4718	-0.5
				hsa-miR-223-3p	-0.5	hsa-miR-4790-3p	-0.5					hsa-miR-548k	-0.5
				hsa-miR-24-3p	-0.5	hsa-miR-4509	-0.5					hsa-miR-4424	-0.5
				hsa-miR-25-5p	-0.5	hsa-miR-647	-0.5					hsa-miR-222-3p	-0.5
				hsa-miR-27a-5p	-0.5	hsa-miR-6884-5p	-0.5					hsa-miR-497-5p	-0.5
				hsa-miR-27b-3p	-0.5	hsa-miR-544b	-0.5					hsa-miR-4471	-0.5
				hsa-miR-296-3p	-0.5	hsa-miR-4716-5p	-0.5					hsa-miR-4686	-0.5
				hsa-miR-29c-3p	-0.5	hsa-miR-193a-5p	-0.5					hsa-miR-3156-3p	-0.5
				hsa-miR-3065-3p	-0.5	hsa-miR-653-3p	-0.5					hsa-miR-2355-5p	-0.5
				hsa-miR-30a-5p	-0.5	hsa-miR-6847-3p	-0.5					hsa-miR-1914-5p	-0.5
				hsa-miR-30d-3p	-0.5	hsa-miR-6869-5p	-0.5					hsa-miR-195-5p	-0.5
				hsa-miR-31-3p	-0.5	hsa-miR-4471	-0.5					hsa-miR-6132	-0.5
				hsa-miR-3158-3p	-0.5	hsa-miR-6852-5p	-0.5					hsa-miR-181b-3p	-0.5
				hsa-miR-3188	-0.5	hsa-miR-548as-3p	-0.5					hsa-miR-4307	-0.5
				hsa-miR-320a-3p	-0.5	hsa-miR-370-5p	-0.5					hsa-miR-503-5p	-0.5
				hsa-miR-320c	-0.5	hsa-miR-6737-3p	-0.5					hsa-miR-5191	-0.5
				hsa-miR-331-3p	-0.5	hsa-miR-4736	-0.5					hsa-miR-182-5p	-0.5
				hsa-miR-338-3p	-0.5	hsa-miR-6728-5p	-0.5					hsa-miR-3150b-3p	-0.5
				hsa-miR-339-3p	-0.5	hsa-miR-1301-5p	-0.5					hsa-miR-4460	-0.5
				hsa-miR-340-3p	-0.5	hsa-miR-129-1-3p	-0.5					hsa-miR-520g	-0.5
				hsa-miR-34c-5p	-0.5	hsa-miR-129-2-3p	-0.5					hsa-miR-148b-5p	-0.5
				hsa-miR-3615	-0.5	hsa-miR-16-1-3p	-0.5					hsa-miR-15a-5p	-0.5
				hsa-miR-365a-3p	-0.5	hsa-miR-383-3p	-0.5					hsa-miR-4536-5p	-0.5
				hsa-miR-365b-3p	-0.5	hsa-miR-4256	-0.5					hsa-miR-15b-5p	-0.5
				hsa-miR-369-5p	-0.5	hsa-miR-939-3p	-0.5					hsa-miR-607	-0.5
				hsa-miR-370-5p	-0.5	hsa-miR-1208	-0.5					hsa-miR-1178-3p	-0.5
				hsa-miR-373-3p	-0.5	hsa-miR-26b-3p	-0.5					hsa-miR-1272	-0.5
				hsa-miR-375-3p	-0.5	hsa-miR-545-3p	-0.5					hsa-miR-421	-0.5
				hsa-miR-378a-3p	-0.5	hsa-miR-4663	-0.5					hsa-miR-4469	-0.5
				hsa-miR-378c	-0.5	hsa-miR-7157-3p	-0.5					hsa-miR-3973	-0.5
				hsa-miR-380-5p	-0.5	hsa-miR-485-5p	-0.5					hsa-miR-6513-5p	-0.5
				hsa-miR-409-5p	-0.5	hsa-miR-450b-3p	-0.5					hsa-miR-4291	-0.5
				hsa-miR-423-3p	-0.5	hsa-miR-6759-3p	-0.5					hsa-miR-939-3p	-0.5
				hsa-miR-4286	-0.5	hsa-miR-3134	-0.5					hsa-miR-4273	-0.5
				hsa-miR-431-3p	-0.5	hsa-miR-1202	-0.5					hsa-miR-4677-5p	-0.5
				hsa-miR-4443	-0.5	hsa-miR-298	-0.5					hsa-miR-520h	-0.5
				hsa-miR-449a	-0.5	hsa-miR-323b-3p	-0.5					hsa-miR-4727-3p	-0.5
				hsa-miR-450b-5p	-0.5	hsa-miR-4328	-0.5					hsa-miR-4780	-0.5
				hsa-miR-4510	-0.5	hsa-miR-4709-5p	-0.5					hsa-miR-187-5p	-0.5
				hsa-miR-4521	-0.5	hsa-miR-3182	-0.5					hsa-miR-424-5p	-0.5
				hsa-miR-4525	-0.5	hsa-miR-6884-3p	-0.5					hsa-miR-608	-0.5
				hsa-miR-455-5p	-0.5	hsa-miR-5591-3p	-0.5					hsa-miR-759	-0.5
				hsa-miR-4639-5p	-0.5	hsa-miR-5008-3p	-0.5					hsa-miR-4703-3p	-0.5
				hsa-miR-4725-3p	-0.5	hsa-miR-219a-2-3p	-0.5					hsa-miR-339-5p	-0.5
				hsa-miR-484	-0.5	hsa-miR-4661-5p	-0.5					hsa-miR-4526	-0.5
				hsa-miR-486-3p	-0.5	hsa-miR-6893-3p	-0.5					hsa-miR-4698	-0.5
				hsa-miR-487a-3p	-0.5	hsa-miR-1225-3p	-0.5					hsa-let-7a-3p	-0.5
				hsa-miR-487b-3p	-0.5	hsa-miR-144-3p	-0.5					hsa-miR-30d-3p	-0.5
				hsa-miR-491-5p	-0.5	hsa-miR-7159-5p	-0.5					hsa-miR-4651	-0.5
				hsa-miR-497-5p	-0.5	hsa-miR-8059	-0.5					hsa-miR-16-5p	-0.5
				hsa-miR-501-5p	-0.5	hsa-miR-6793-3p	-0.5					hsa-miR-6507-3p	-0.5
				hsa-miR-505-5p	-0.5	hsa-miR-1246	-0.5					hsa-miR-6719-3p	-0.5
				hsa-miR-520c-3p	-0.5	hsa-miR-1272	-0.5					hsa-miR-4709-5p	-0.5
				hsa-miR-539-3p	-0.5	hsa-miR-6875-3p	-0.5					hsa-miR-4527	-0.5
				hsa-miR-550a-5p	-0.5	hsa-miR-1193	-0.5					hsa-miR-4785	-0.5
				hsa-miR-589-5p	-0.5	hsa-miR-4999-5p	-0.5					hsa-miR-323b-3p	-0.5
				hsa-miR-592	-0.5	hsa-miR-4682	-0.5					hsa-miR-4789-5p	-0.5
				hsa-miR-625-5p	-0.5	hsa-miR-103a-2-5p	-0.5					hsa-miR-4660	-0.5
				hsa-miR-628-5p	-0.5	hsa-miR-544a-3p	-0.5					hsa-miR-431-5p	-0.5
				hsa-miR-652-3p	-0.5	hsa-miR-527	-0.5					hsa-miR-545-3p	-0.5
				hsa-miR-660-5p	-0.5	hsa-miR-518a-5p	-0.5					hsa-miR-3667-3p	-0.5
				hsa-miR-671-5p	-0.5	hsa-miR-127-5p	-0.5					hsa-miR-5190	-0.5
				hsa-miR-6764-5p	-0.5	hsa-miR-3162-3p	-0.5					hsa-miR-30e-3p	-0.5
				hsa-miR-6770-5p	-0.5	hsa-miR-2276-5p	-0.5					hsa-miR-2467-5p	-0.5
				hsa-miR-744-5p	-0.5	hsa-miR-8079	-0.5					hsa-let-7b-3p	-0.5
				hsa-miR-758-5p	-0.5	hsa-miR-1273g-3p	-0.5					hsa-let-7f-1-3p	-0.5
				hsa-miR-876-3p	-0.5	hsa-miR-4291	-0.5					hsa-miR-708-5p	-0.5
				hsa-miR-887-3p	-0.5	hsa-miR-4677-5p	-0.5					hsa-miR-98-3p	-0.5
				hsa-miR-92b-5p	-0.5	hsa-miR-3192-3p	-0.5					hsa-miR-30a-3p	-0.5
				hsa-miR-93-3p	-0.5	hsa-miR-548ap-5p	-0.5					hsa-miR-6506-5p	-0.5
				hsa-miR-941	-0.5	hsa-miR-548j-5p	-0.5					hsa-miR-3192	-0.5
						hsa-miR-548a-5p	-0.5					hsa-miR-186-3p	-0.5
						hsa-miR-548ar-5p	-0.5					hsa-miR-4310	-0.5
						hsa-miR-4699-3p	-0.5					hsa-miR-193a-5p	-0.5
						hsa-miR-579-3p	-0.5					hsa-miR-3157-5p	-0.5
						hsa-miR-627-3p	-0.5					hsa-miR-4777-5p	-0.5
						hsa-miR-659-3p	-0.5					hsa-miR-6077	-0.5
						hsa-miR-218-1-3p	-0.5					hsa-miR-4799-5p	-0.5
						hsa-miR-4646-5p	-0.5					hsa-miR-3679-3p	-0.5
						hsa-miR-4263	-0.5					hsa-miR-302c-5p	-0.5
						hsa-miR-660-5p	-0.5					hsa-miR-3139	-0.5
						hsa-miR-4687-3p	-0.5					hsa-miR-6502-5p	-0.5
						hsa-miR-2467-5p	-0.5					hsa-miR-938	-0.5
						hsa-miR-519e-5p	-0.5					hsa-miR-199a-5p	-0.5
						hsa-miR-7156-5p	-0.5					hsa-miR-4330	-0.5
						hsa-miR-6513-5p	-0.5					hsa-miR-5697	-0.5
						hsa-miR-626	-0.5					hsa-miR-363-5p	-0.5
						hsa-miR-103a-3p	-0.5					hsa-miR-1205	-0.5
						hsa-miR-107	-0.5					hsa-miR-5690	-0.5
						hsa-miR-4281	-0.5					hsa-miR-3927-5p	-0.5
						hsa-miR-6732-3p	-0.5					hsa-miR-17-3p	-0.5
						hsa-miR-5691	-0.5					hsa-miR-4256	-0.5
						hsa-miR-4307	-0.5					hsa-miR-3681-5p	-0.5
						hsa-miR-3591-5p	-0.5					hsa-miR-2116-5p	-0.5
						hsa-miR-335-3p	-0.5					hsa-miR-22-5p	-0.5
						hsa-miR-6876-3p	-0.5					hsa-miR-6508-5p	-0.5
						hsa-miR-4635	-0.5					hsa-miR-3660	-0.5
						hsa-miR-6887-3p	-0.5					hsa-miR-3120-3p	-0.5
						hsa-miR-3156-3p	-0.5					hsa-miR-4534	-0.5
						hsa-miR-4301	-0.5					hsa-miR-33a-5p	-0.5
						hsa-miR-133a-3p.1	-0.5					hsa-miR-16-1-3p	-0.5
						hsa-miR-1293	-0.5					hsa-miR-199b-5p	-0.5
						hsa-miR-339-5p	-0.5					hsa-miR-3591-5p	-0.5
						hsa-miR-30a-3p	-0.5					hsa-miR-218-1-3p	-0.5
						hsa-miR-30d-3p	-0.5					hsa-miR-28-5p	-0.5
						hsa-miR-30e-3p	-0.5					hsa-miR-3194-5p	-0.5
						hsa-miR-101-3p.1	-0.5					hsa-miR-4715-5p	-0.5
						hsa-miR-6074	-0.5					hsa-miR-1915-5p	-0.5
						hsa-miR-224-5p	-0.5					hsa-miR-4682	-0.5
						hsa-miR-3692-5p	-0.5					hsa-miR-1825	-0.5
						hsa-miR-7843-3p	-0.5					hsa-miR-4663	-0.5
						hsa-miR-219b-3p	-0.5					hsa-miR-4259	-0.5
						hsa-miR-4427	-0.5					hsa-miR-216a-3p	-0.5
						hsa-miR-216a-3p	-0.5					hsa-miR-497-3p	-0.5
						hsa-miR-4753-5p	-0.5					hsa-miR-3661	-0.5
						hsa-miR-370-3p	-0.5					hsa-miR-3916	-0.5
						hsa-miR-548as-5p	-0.5					hsa-miR-3934-3p	-0.5
						hsa-miR-559	-0.5					hsa-miR-758-3p	-0.5
						hsa-miR-548o-5p	-0.5					hsa-miR-3924	-0.5
						hsa-miR-548am-5p	-0.5					hsa-miR-937-5p	-0.5
						hsa-miR-548ak	-0.5					hsa-miR-127-5p	-0.5
						hsa-miR-548au-5p	-0.5					hsa-miR-5688	-0.5
						hsa-miR-548w	-0.5					hsa-miR-548ay-3p	-0.5
						hsa-miR-548c-5p	-0.5					hsa-miR-141-5p	-0.5
						hsa-miR-548h-5p	-0.5					hsa-miR-548o-3p	-0.5
						hsa-miR-548i	-0.5					hsa-miR-5197-5p	-0.5
						hsa-miR-548y	-0.5					hsa-miR-1246	-0.5
						hsa-miR-664b-3p	-0.5					hsa-miR-335-3p	-0.5
						hsa-miR-204-3p	-0.5					hsa-miR-4738-5p	-0.5
						hsa-miR-548at-5p	-0.5					hsa-miR-7-1-3p	-0.5
						hsa-miR-515-5p	-0.5					hsa-miR-1255b-2-3p	-0.5
						hsa-miR-8082	-0.5					hsa-miR-29b-3p	-0.5
						hsa-miR-4743-3p	-0.5					hsa-miR-5571-5p	-0.5
						hsa-miR-548ab	-0.5					hsa-miR-626	-0.5
						hsa-miR-338-5p	-0.5					hsa-miR-33b-5p	-0.5
						hsa-miR-576-5p	-0.5					hsa-miR-4762-5p	-0.5
						hsa-miR-4273	-0.5					hsa-miR-1305	-0.5
						hsa-miR-4310	-0.5					hsa-miR-4687-3p	-0.5
						hsa-miR-7157-5p	-0.5					hsa-miR-4664-5p	-0.5
						hsa-miR-5089-5p	-0.5					hsa-miR-6503-5p	-0.5
						hsa-miR-140-3p.1	-0.5					hsa-miR-4733-5p	-0.5
						hsa-miR-1245a	-0.5					hsa-miR-29a-3p	-0.5
						hsa-miR-128-3p	-0.5					hsa-miR-3162-3p	-0.5
						hsa-miR-3681-3p	-0.5					hsa-miR-205-3p	-0.5
						hsa-miR-3158-5p	-0.5					hsa-miR-10a-3p	-0.5
						hsa-miR-570-3p	-0.5					hsa-miR-4282	-0.5
						hsa-miR-4652-3p	-0.5					hsa-miR-7-2-3p	-0.5
						hsa-miR-4729	-0.5					hsa-miR-495-3p	-0.5
						hsa-miR-548ay-5p	-0.5					hsa-miR-103a-2-5p	-0.5
						hsa-miR-548ad-5p	-0.5					hsa-miR-451b	-0.5
						hsa-miR-548b-5p	-0.5					hsa-miR-4719	-0.5
						hsa-miR-548ae-5p	-0.5					hsa-miR-10b-5p	-0.5
						hsa-miR-548d-5p	-0.5					hsa-miR-375	-0.5
						hsa-miR-548bb-5p	-0.5					hsa-miR-3134	-0.5
						hsa-miR-302c-5p	-0.5					hsa-miR-197-3p	-0.5
						hsa-miR-4698	-0.5					hsa-miR-3125	-0.5
						hsa-miR-6508-5p	-0.5					hsa-miR-3150b-5p	-0.5
						hsa-miR-8067	-0.5					hsa-miR-10a-5p	-0.5
						hsa-miR-1277-5p	-0.5					hsa-miR-6074	-0.5
						hsa-miR-551b-5p	-0.5					hsa-miR-548ad	-0.5
						hsa-miR-3646	-0.5					hsa-miR-604	-0.5
						hsa-miR-3662	-0.5					hsa-miR-548b-5p	-0.5
						hsa-miR-561-3p	-0.5					hsa-miR-382-5p	-0.5
						hsa-miR-6809-3p	-0.5					hsa-miR-548at-3p	-0.5
						hsa-miR-1322	-0.5					hsa-miR-1184	-0.5
						hsa-miR-511-5p	-0.5					hsa-miR-660-5p	-0.5
						hsa-miR-5187-3p	-0.5					hsa-miR-3150a-5p	-0.5
						hsa-miR-4686	-0.5					hsa-miR-548ap-5p	-0.5
						hsa-miR-6889-3p	-0.5					hsa-miR-1323	-0.5
						hsa-miR-323a-5p	-0.5					hsa-miR-5011-5p	-0.5
						hsa-miR-4483	-0.5					hsa-miR-622	-0.5
						hsa-miR-520f-5p	-0.5					hsa-miR-4736	-0.5
						hsa-miR-944	-0.5					hsa-miR-1278	-0.5
						hsa-miR-548l	-0.5					hsa-miR-4999-5p	-0.5
						hsa-miR-548aq-5p	-0.5					hsa-miR-5681b	-0.5
						hsa-miR-495-3p	-0.5					hsa-miR-1208	-0.5
						hsa-miR-5688	-0.5					hsa-miR-1226-5p	-0.5
						hsa-miR-7-1-3p	-0.5					hsa-miR-5010-3p	-0.5
						hsa-miR-7-2-3p	-0.5					hsa-miR-4685-3p	-0.5
						hsa-miR-8063	-0.5					hsa-miR-4287	-0.5
						hsa-miR-607	-0.5					hsa-miR-4792	-0.5
						hsa-miR-889-3p	-0.5					hsa-miR-342-5p	-0.5
						hsa-miR-505-3p.2	-0.5					hsa-miR-126-5p	-0.5
						hsa-miR-4799-5p	-0.5					hsa-miR-548j	-0.5
						hsa-miR-548o-3p	-0.5					hsa-miR-1322	-0.5
						hsa-miR-1323	-0.5					hsa-miR-300	-0.5
						hsa-miR-4753-3p	-0.5					hsa-miR-708-3p	-0.5
						hsa-miR-582-5p	-0.5					hsa-miR-4793-3p	-0.5
						hsa-miR-6830-3p	-0.5					hsa-miR-548at-5p	-0.5
						hsa-miR-6738-3p	-0.5					hsa-miR-3614-3p	-0.5
						hsa-miR-548aw	-0.5					hsa-miR-338-5p	-0.5
						hsa-miR-1250-3p	-0.5					hsa-miR-219-2-3p	-0.5
						hsa-miR-153-5p	-0.5					hsa-miR-1298	-0.5
						hsa-miR-6077	-0.5					hsa-miR-889	-0.5
						hsa-miR-4534	-0.5					hsa-miR-4517	-0.5
						hsa-miR-4452	-0.5					hsa-miR-188-3p	-0.5
						hsa-miR-183-3p	-0.5					hsa-miR-5691	-0.5
						hsa-miR-4680-3p	-0.5					hsa-miR-128	-0.5
						hsa-miR-3194-5p	-0.5					hsa-miR-559	-0.5
						hsa-miR-3934-3p	-0.5					hsa-miR-29c-3p	-0.5
						hsa-miR-6805-3p	-0.5					hsa-miR-548a-5p	-0.5
						hsa-miR-325-3p	-0.5					hsa-miR-589-3p	-0.5
						hsa-miR-4282	-0.5					hsa-miR-4687-5p	-0.5
												hsa-miR-511	-0.5
												hsa-miR-5096	-0.5
												hsa-miR-548t-3p	-0.5
												hsa-miR-548aa	-0.5
												hsa-miR-101-5p	-0.5
												hsa-miR-670	-0.5
												hsa-miR-495-5p	-0.5
												hsa-miR-548h-3p	-0.5
												hsa-miR-548z	-0.5
												hsa-miR-4755-5p	-0.5
												hsa-miR-548l	-0.5
												hsa-miR-548ap-3p	-0.5
												hsa-miR-4281	-0.5
												hsa-miR-652-5p	-0.5
												hsa-miR-4666a-3p	-0.5
												hsa-miR-548ar-5p	-0.5
												hsa-miR-548am-5p	-0.5
												hsa-miR-548o-5p	-0.5
												hsa-miR-548c-5p	-0.5
												hsa-miR-548d-5p	-0.5
												hsa-miR-548ak	-0.5
												hsa-miR-136-5p	-0.5
												hsa-miR-548w	-0.5
												hsa-miR-15a-3p	-0.5
												hsa-miR-3154	-0.5
												hsa-miR-548as-5p	-0.5
												hsa-miR-381-3p	-0.5
												hsa-miR-4324	-0.5
												hsa-miR-548au-5p	-0.5
												hsa-miR-519e-5p	-0.5
												hsa-miR-526b-5p	-0.5
												hsa-miR-548ay-5p	-0.5
												hsa-miR-3646	-0.5
												hsa-miR-592	-0.5
												hsa-miR-548h-5p	-0.5
												hsa-miR-548aq-3p	-0.5
												hsa-miR-3529-3p	-0.5
												hsa-miR-548aq-5p	-0.5
												hsa-miR-4717-5p	-0.5
												hsa-miR-556-3p	-0.5
												hsa-miR-3681-3p	-0.5
												hsa-miR-5585-3p	-0.5
												hsa-miR-629-3p	-0.5
												hsa-miR-635	-0.5
												hsa-miR-4661-5p	-0.5
												hsa-miR-548y	-0.5
												hsa-miR-548ah-3p	-0.5
												hsa-miR-631	-0.5
												hsa-miR-548i	-0.5
												hsa-miR-4263	-0.5
												hsa-miR-2964a-3p	-0.5
												hsa-miR-3613-3p	-0.5
												hsa-miR-520d-5p	-0.5
												hsa-miR-587	-0.5
												hsa-miR-3688-3p	-0.5
												hsa-miR-561-3p	-0.5
												hsa-miR-518a-5p	-0.5
												hsa-miR-527	-0.5
												hsa-miR-515-5p	-0.5
												hsa-miR-4524b-3p	-0.5
												hsa-miR-891b	-0.5
												hsa-miR-570-3p	-0.5
												hsa-miR-3130-3p	-0.5
												hsa-miR-627	-0.5
												hsa-miR-548ac	-0.5
												hsa-miR-5583-3p	-0.5
												hsa-miR-876-3p	-0.5
												hsa-miR-3929	-0.5
												hsa-miR-5187-3p	-0.5
												hsa-miR-1179	-0.5
												hsa-miR-524-5p	-0.5
												hsa-miR-4419b	-0.5
												hsa-miR-548am-3p	-0.5
												hsa-miR-647	-0.5
												hsa-miR-3688-5p	-0.5
												hsa-miR-1277-5p	-0.5
												hsa-miR-4711-5p	-0.5
												hsa-miR-548ab	-0.5
												hsa-miR-4724-5p	-0.5
												hsa-miR-640	-0.5
												hsa-miR-628-5p	-0.5
												hsa-miR-576-5p	-0.5
												hsa-miR-548aj-3p	-0.5
												hsa-miR-548ae	-0.5
												hsa-miR-548d-3p	-0.5
												hsa-miR-5006-5p	-0.5
												hsa-miR-676-3p	-0.5
												hsa-miR-218-2-3p	-0.5
												hsa-miR-3975	-0.5
												hsa-miR-4775	-0.5
												hsa-miR-4753-3p	-0.5
												hsa-miR-3122	-0.5
												hsa-miR-4328	-0.5
												hsa-miR-4478	-0.5
												hsa-miR-5003-3p	-0.5
												hsa-miR-758-5p	-0.5
												hsa-miR-4301	-0.5
												hsa-miR-3662	-0.5
												hsa-miR-548x-3p	-0.5
												hsa-miR-5006-3p	-0.5
												hsa-miR-769-3p	-0.5
												hsa-miR-6502-3p	-0.5
												hsa-miR-1260a	-0.5
												hsa-miR-548c-3p	-0.5
												hsa-miR-4427	-0.5
												hsa-miR-1260b	-0.5
												hsa-miR-4766-5p	-0.5
												hsa-miR-425-5p	-0.5
												hsa-miR-548aw	-0.5
												hsa-miR-3174	-0.5
												hsa-miR-124-5p	-0.5
												hsa-miR-944	-0.5
												hsa-miR-4781-3p	-0.5
												hsa-miR-509-5p	-0.5
												hsa-miR-217	-0.5
												hsa-miR-551b-5p	-0.5
												hsa-miR-4768-5p	-0.5
												hsa-miR-3678-3p	-0.5
												hsa-miR-5089-5p	-0.5
												hsa-miR-641	-0.5
												hsa-miR-3200-5p	-0.5
												hsa-miR-4769-3p	-0.5
												hsa-miR-4778-3p	-0.5
												hsa-miR-509-3-5p	-0.5
												hsa-miR-183-3p	-0.5
												hsa-miR-4635	-0.5
												hsa-miR-653	-0.5
												hsa-miR-3913-5p	-0.5
												hsa-miR-4680-3p	-0.5
												hsa-miR-3617-5p	-0.5
												hsa-miR-4452	-0.5
												hsa-miR-543	-0.5
												hsa-miR-4418	-0.5
												hsa-miR-450b-3p	-0.5
												hsa-miR-1245a	-0.5
												hsa-miR-218-5p	-0.5
												hsa-miR-578	-0.5
												hsa-miR-599	-0.5
												hsa-miR-34c-3p	-0.5

## Sheet: Supplement 1D;S6K-miRs
Supplementary 1D: miR scores related to S6K according to databases
miRNA names	starbase.score	miRNAname	mirtarbase score	miRNAname	diana score	miRNAname	targetscan score	miRNAname	mirwalk.score	miRNA Name	mirdb score	miRNAname	miRmap score	miRNAname	GSE136632log2FoldChange	miRNAname	GSE132222log2FoldChange
hsa-let-7c-5p	-0.5	hsa-miR-195-5p	-0.5	hsa-miR-27a-3p	-0.5	hsa-miR-8053	-0.5	hsa-miR-940	-0.5	hsa-miR-4774-3p	-0.5	hsa-miR-590-3p	-0.5	hsa-miR-1298	-4.61249	hsa-miR-375	-3.45291
hsa-let-7e-5p	-0.5	hsa-miR-16-5p	-0.5	hsa-miR-92a-3p	-0.5	hsa-miR-649	-0.5	hsa-miR-12116	-0.5	hsa-miR-9983-3p	-0.5	hsa-miR-3613-3p	-0.5	hsa-miR-449a	-3.90251	hsa-miR-204-5p	-2.86151
hsa-miR-15a-5p	-0.5	hsa-miR-15a-5p	-0.5	hsa-let-7a-5p	-0.5	hsa-miR-7-5p	-0.5	hsa-miR-4728-3p	-0.5	hsa-miR-6885-3p	-0.5	hsa-miR-944	-0.5	hsa-miR-449b	-3.65326	hsa-miR-3195	-2.44924
hsa-miR-16-5p	-0.5	hsa-miR-107	-0.5	hsa-miR-107	-0.5	hsa-miR-1825	-0.5	hsa-miR-6069	-0.5	hsa-miR-200c-3p	-0.5	hsa-miR-126-5p	-0.5	hsa-miR-135a2	-3.09941	hsa-miR-99a-5p	-2.32491
hsa-miR-21-5p	-0.5	hsa-miR-15b-5p	-0.5	hsa-miR-103a-3p	-0.5	hsa-miR-4318	-0.5	hsa-miR-6825-3p	-0.5	hsa-miR-429	-0.5	hsa-miR-4775	-0.5	hsa-miR-135a1	-3.09383	hsa-miR-449a	-2.2909
hsa-miR-24-3p	-0.5	hsa-miR-362-5p	-0.5	hsa-miR-26a-5p	-0.5	hsa-miR-1537-5p	-0.5	hsa-miR-3677-3p	-0.5	hsa-miR-200b-3p	-0.5	hsa-miR-513c-3p	-0.5	hsa-miR-449c	-2.93956	hsa-miR-135a-5p	-2.26684
hsa-miR-25-3p	-0.5	hsa-miR-424-5p	-0.5	hsa-miR-424-5p	-0.5	hsa-miR-454-5p	-0.5	hsa-miR-6793-3p	-0.5	hsa-miR-3714	-0.5	hsa-miR-3163	-0.5	hsa-miR-6843	-2.90011	hsa-miR-4792	-2.20862
hsa-miR-26a-5p	-0.5	hsa-miR-497-5p	-0.5	hsa-miR-92b-3p	-0.5	hsa-miR-331-3p	-0.5	hsa-miR-1538	-0.5	hsa-miR-4668-3p	-0.5	hsa-miR-548n	-0.5	hsa-miR-383	-2.8285	hsa-miR-449b-5p	-2.10753
hsa-miR-26b-5p	-0.5	hsa-miR-580-3p	-0.5	hsa-let-7b-5p	-0.5	hsa-miR-3668	-0.5	hsa-miR-4665-3p	-0.5	hsa-miR-3152-5p	-0.5	hsa-miR-513a-3p	-0.5	hsa-miR-5089	-2.76659	hsa-miR-139-5p	-2.06613
hsa-miR-27a-3p	-0.5	hsa-miR-599	-0.5	hsa-let-7g-5p	-0.5	hsa-miR-379-5p	-0.5	hsa-miR-4638-3p	-0.5	hsa-miR-8084	-0.5	hsa-miR-548x-3p	-0.5	hsa-miR-34Bhg	-2.73407	hsa-miR-449c-5p	-1.95203
hsa-miR-32-5p	-0.5	hsa-miR-548c-3p	-0.5	hsa-miR-16-5p	-0.5	hsa-miR-4529-5p	-0.5	hsa-miR-9901	-0.5	hsa-miR-129-5p	-0.5	hsa-miR-335-3p	-0.5	hsa-miR-34c	-2.73406	hsa-miR-139-3p	-1.87626
hsa-miR-33a-5p	-0.5	hsa-miR-138-2-3p	-0.5	hsa-miR-181a-5p	-0.5	hsa-miR-4745-3p	-0.5	hsa-miR-6810-3p	-0.5	hsa-miR-3613-3p	-0.5	hsa-miR-373-5p	-0.5	hsa-miR-6744	-2.72491	hsa-miR-100-5p	-1.84734
hsa-miR-92a-3p	-0.5	hsa-miR-500a-5p	-0.5	hsa-miR-26b-5p	-0.5	hsa-miR-1538	-0.5	hsa-miR-4739	-0.5	hsa-miR-3148	-0.5	hsa-miR-548aw	-0.5	hsa-miR-1264	-2.68651	hsa-let-7c-5p	-1.81917
hsa-miR-98-5p	-0.5	hsa-miR-1253	-0.5	hsa-miR-27b-3p	-0.5	hsa-miR-6717-5p	-0.5	hsa-miR-339-5p	-0.5	hsa-miR-3064-3p	-0.5	hsa-miR-548aq-3p	-0.5	hsa-miR-34B	-2.68591	hsa-miR-29c-3p	-1.8137
hsa-miR-101-3p	-0.5	hsa-miR-3161	-0.5	hsa-miR-29a-3p	-0.5	hsa-miR-3915	-0.5	hsa-miR-10400-3p	-0.5	hsa-miR-3914	-0.5	hsa-miR-4528	-0.5	hsa-miR-375	-2.65311	hsa-miR-1298-5p	-1.81016
hsa-miR-103a-3p	-0.5	hsa-miR-500b-5p	-0.5	hsa-miR-30a-5p	-0.5	hsa-miR-3529-5p	-0.5	hsa-miR-762	-0.5	hsa-miR-3163	-0.5	hsa-miR-32-3p	-0.5	hsa-miR-190b	-2.64204	hsa-miR-29c-5p	-1.79619
hsa-miR-107	-0.5	hsa-miR-4668-3p	-0.5	hsa-let-7c-5p	-0.5	hsa-miR-6865-5p	-0.5	hsa-miR-4674	-0.5	hsa-miR-4504	-0.5	hsa-miR-548t-5p	-0.5	hsa-miR-1251	-2.63419	hsa-miR-99a-3p	-1.70637
hsa-miR-197-3p	-0.5	hsa-miR-451b	-0.5	hsa-let-7d-5p	-0.5	hsa-miR-3684	-0.5	hsa-miR-4750-3p	-0.5	hsa-miR-186-5p	-0.5	hsa-miR-4452	-0.5	hsa-miR-4423	-2.51065	hsa-miR-338-3p	-1.68099
hsa-miR-129-5p	-0.5	hsa-miR-5571-3p	-0.5	hsa-let-7e-5p	-0.5	hsa-miR-3190-3p	-0.5	hsa-miR-612	-0.5	hsa-miR-6504-3p	-0.5	hsa-miR-5010-3p	-0.5	hsa-miR-488	-2.44813	hsa-miR-125b-5p	-1.65232
hsa-miR-147a	-0.5	hsa-miR-6770-5p	-0.5	hsa-let-7i-5p	-0.5	hsa-miR-376a-2-5p	-0.5	hsa-miR-935	-0.5	hsa-miR-507	-0.5	hsa-miR-380-3p	-0.5	hsa-miR-4678	-2.4117	hsa-miR-133a-3p	-1.55679
hsa-miR-7-5p	-0.5	hsa-miR-6838-5p	-0.5	hsa-miR-15b-5p	-0.5	hsa-miR-6815-5p	-0.5	hsa-miR-6862-3p	-0.5	hsa-miR-10399-5p	-0.5	hsa-miR-1283	-0.5	hsa-miR-7973-2	-2.32419	hsa-miR-1	-1.53931
hsa-miR-181a-5p	-0.5	hsa-miR-103a-3p	-0.5	hsa-miR-181b-5p	-0.5	hsa-miR-181a-2-3p	-0.5	hsa-miR-5193	-0.5	hsa-miR-335-3p	-0.5	hsa-miR-561-3p	-0.5	hsa-miR-7973-1	-2.32419	hsa-miR-6510-3p	-1.52454
hsa-miR-181b-5p	-0.5	hsa-miR-5191	-0.5	hsa-miR-19a-3p	-0.5	hsa-miR-6876-5p	-0.5	hsa-miR-6891-5p	-0.5	hsa-miR-6513-5p	-0.5	hsa-miR-2054	-0.5	hsa-miR-4780	-2.31287	hsa-miR-30a-3p	-1.51157
hsa-miR-181c-5p	-0.5	hsa-miR-877-5p	-0.5	hsa-miR-19b-3p	-0.5	hsa-miR-378a-5p	-0.5	hsa-miR-10401-3p	-0.5	hsa-miR-4262	-0.5	hsa-miR-522-3p	-0.5	hsa-miR-1912	-2.22991	hsa-miR-150-5p	-1.45545
hsa-miR-212-3p	-0.5	hsa-miR-877-3p	-0.5	hsa-miR-23a-3p	-0.5	hsa-miR-6759-3p	-0.5	hsa-miR-6792-3p	-0.5	hsa-miR-377-3p	-0.5	hsa-miR-491-3p	-0.5	hsa-miR-4705	-2.08654	hsa-miR-4510	-1.43101
hsa-miR-217	-0.5	hsa-miR-145-5p	-0.5	hsa-miR-34a-5p	-0.5	hsa-miR-4693-5p	-0.5	hsa-miR-6829-3p	-0.5	hsa-miR-3658	-0.5	hsa-miR-2053	-0.5	hsa-miR-2681	-2.07667	hsa-miR-4705	-1.40501
hsa-miR-218-5p	-0.5	hsa-miR-98-5p	-0.5	hsa-let-7f-5p	-0.5	hsa-miR-18a-3p	-0.5	hsa-miR-296-3p	-0.5	hsa-miR-548ar-3p	-0.5	hsa-miR-9-3p	-0.5	hsa-miR-4679-2	-1.99987	hsa-miR-148a-3p	-1.37986
hsa-miR-223-3p	-0.5	hsa-miR-192-5p	-0.5	hsa-miR-181d-5p	-0.5	hsa-miR-6738-3p	-0.5	hsa-miR-4783-5p	-0.5	hsa-miR-3915	-0.5	hsa-miR-224-3p	-0.5	hsa-miR-4679-1	-1.99987	hsa-miR-34b-3p	-1.37321
hsa-miR-200b-3p	-0.5	hsa-miR-215-5p	-0.5	hsa-miR-25-3p	-0.5	hsa-miR-7978	-0.5	hsa-miR-4767	-0.5	hsa-miR-9985	-0.5	hsa-miR-511	-0.5	hsa-miR-4703	-1.97807	hsa-miR-30c-2-3p	-1.36581
hsa-miR-15b-5p	-0.5			hsa-miR-30d-5p	-0.5	hsa-miR-26a-2-3p	-0.5	hsa-miR-6752-5p	-0.5	hsa-miR-6728-5p	-0.5	hsa-miR-485-3p	-0.5	hsa-miR-139	-1.97143	hsa-miR-30a-5p	-1.3292
hsa-miR-27b-3p	-0.5			hsa-miR-98-5p	-0.5	hsa-miR-26a-1-3p	-0.5	hsa-miR-5001-5p	-0.5	hsa-miR-27a-3p	-0.5	hsa-miR-32-5p	-0.5	hsa-miR-29c	-1.96766	hsa-miR-145-5p	-1.29142
hsa-miR-124-3p	-0.5			hsa-miR-15a-5p	-0.5	hsa-miR-153-3p	-0.5	hsa-miR-11181-5p	-0.5	hsa-miR-27b-3p	-0.5	hsa-miR-493-5p	-0.5	hsa-miR-1-1	-1.95697	hsa-miR-218-5p	-1.28746
hsa-miR-128-3p	-0.5			hsa-miR-17-5p	-0.5	hsa-miR-6865-3p	-0.5	hsa-miR-324-3p	-0.5	hsa-miR-6740-5p	-0.5	hsa-miR-4698	-0.5	hsa-miR-217	-1.95145	hsa-miR-125b-2-3p	-1.28614
hsa-miR-132-3p	-0.5			hsa-miR-195-5p	-0.5	hsa-miR-4753-5p	-0.5	hsa-miR-6743-3p	-0.5	hsa-miR-8062	-0.5	hsa-miR-367-3p	-0.5	hsa-miR-8062	-1.9439	hsa-miR-136-5p	-1.26642
hsa-miR-135a-5p	-0.5			hsa-miR-20a-5p	-0.5	hsa-miR-6768-3p	-0.5	hsa-miR-6749-5p	-0.5	hsa-miR-548e-3p	-0.5	hsa-miR-363-3p	-0.5	hsa-miR-3591	-1.90971	hsa-miR-195-5p	-1.2506
hsa-miR-137	-0.5			hsa-miR-24-3p	-0.5	hsa-miR-4656	-0.5	hsa-miR-6724-5p	-0.5	hsa-miR-551b-5p	-0.5	hsa-miR-551b-5p	-0.5	hsa-miR-122	-1.90971	hsa-miR-504-5p	-1.23992
hsa-miR-142-5p	-0.5			hsa-miR-7-5p	-0.5	hsa-miR-4469	-0.5	hsa-miR-636	-0.5	hsa-miR-548a-3p	-0.5	hsa-miR-382-5p	-0.5	hsa-miR-4633	-1.87933	hsa-miR-148a-5p	-1.226
hsa-miR-144-3p	-0.5			hsa-miR-101-3p	-0.5	hsa-miR-936	-0.5	hsa-miR-10400-5p	-0.5	hsa-miR-4743-3p	-0.5	hsa-miR-548d-3p	-0.5	hsa-miR-148a	-1.85003	hsa-miR-363-3p	-1.22092
hsa-miR-145-5p	-0.5			hsa-miR-23b-3p	-0.5	hsa-miR-4476	-0.5	hsa-miR-330-5p	-0.5	hsa-miR-557	-0.5	hsa-miR-4677-5p	-0.5	hsa-miR-1-2	-1.84844	hsa-miR-199b-5p	-1.21579
hsa-miR-153-3p	-0.5			hsa-miR-29c-3p	-0.5	hsa-miR-4716-3p	-0.5	hsa-miR-1913	-0.5	hsa-miR-548bc	-0.5	hsa-miR-33a-3p	-0.5	hsa-miR-4503	-1.81568	hsa-miR-664a-5p	-1.21182
hsa-miR-154-3p	-0.5			hsa-miR-30d-3p	-0.5	hsa-miR-1267	-0.5	hsa-miR-6791-5p	-0.5	hsa-miR-548az-3p	-0.5	hsa-miR-548ac	-0.5	hsa-miR-133A1hg	-1.79921	hsa-miR-34c-5p	-1.20183
hsa-miR-186-5p	-0.5			hsa-miR-3200-3p	-0.5	hsa-miR-15a-3p	-0.5	hsa-miR-4700-3p	-0.5	hsa-miR-1537-5p	-0.5	hsa-miR-7-1-3p	-0.5	hsa-miR-451b	-1.78424	hsa-miR-887-3p	-1.20078
hsa-miR-195-5p	-0.5			hsa-miR-15b-3p	-0.5	hsa-miR-1226-3p	-0.5	hsa-miR-3714	-0.5	hsa-miR-548f-3p	-0.5	hsa-miR-7-2-3p	-0.5	hsa-miR-451a	-1.78424	hsa-miR-190b	-1.17469
hsa-miR-200c-3p	-0.5			hsa-miR-18a-5p	-0.5	hsa-miR-152-5p	-0.5	hsa-miR-6081	-0.5	hsa-miR-1277-5p	-0.5	hsa-miR-1272	-0.5	hsa-miR-490	-1.78219	hsa-miR-338-5p	-1.16225
hsa-miR-155-5p	-0.5			hsa-miR-200b-3p	-0.5	hsa-miR-938	-0.5	hsa-miR-638	-0.5	hsa-miR-5680	-0.5	hsa-miR-144-3p	-0.5	hsa-miR-561	-1.75387	hsa-miR-449b-3p	-1.13985
hsa-miR-34b-5p	-0.5			hsa-miR-29b-3p	-0.5	hsa-miR-608	-0.5	hsa-miR-6742-5p	-0.5	hsa-miR-1226-3p	-0.5	hsa-miR-379-3p	-0.5	hsa-miR-891a	-1.71131	hsa-miR-34c-3p	-1.13641
hsa-miR-363-3p	-0.5			hsa-miR-30a-3p	-0.5	hsa-miR-135b-5p	-0.5	hsa-miR-6894-3p	-0.5	hsa-miR-500b-5p	-0.5	hsa-miR-892c-5p	-0.5	hsa-miR-887	-1.70991	hsa-miR-101-3p	-1.12297
hsa-miR-365a-3p	-0.5			hsa-miR-32-5p	-0.5	hsa-miR-135a-5p	-0.5	hsa-miR-4758-3p	-0.5	hsa-miR-153-5p	-0.5	hsa-miR-411-3p	-0.5	hsa-miR-3926-2	-1.65833	hsa-miR-150-3p	-1.11135
hsa-miR-367-3p	-0.5			hsa-miR-429	-0.5	hsa-miR-1247-3p	-0.5	hsa-miR-6813-3p	-0.5	hsa-miR-362-5p	-0.5	hsa-miR-5688	-0.5	hsa-miR-3926-1	-1.65833	hsa-miR-29b-2-5p	-1.10644
hsa-miR-376c-3p	-0.5			hsa-miR-503-5p	-0.5	hsa-miR-4747-3p	-0.5	hsa-miR-10398-3p	-0.5	hsa-miR-181c-5p	-0.5	hsa-miR-3662	-0.5	hsa-miR-29B2chg	-1.6566	hsa-miR-136-3p	-1.10553
hsa-miR-369-3p	-0.5			hsa-miR-10a-5p	-0.5	hsa-miR-3182	-0.5	hsa-miR-1226-5p	-0.5	hsa-miR-181d-5p	-0.5	hsa-miR-514a-3p	-0.5	hsa-miR-363	-1.63711	hsa-miR-29a-3p	-1.10544
hsa-miR-375	-0.5			hsa-miR-1301-3p	-0.5	hsa-miR-4651	-0.5	hsa-miR-3940-3p	-0.5	hsa-miR-135b-5p	-0.5	hsa-miR-5009-3p	-0.5	hsa-miR-548I4	-1.56193	hsa-miR-34b-5p	-1.1022
hsa-miR-376a-3p	-0.5			hsa-miR-130b-3p	-0.5	hsa-miR-3911	-0.5	hsa-miR-6803-5p	-0.5	hsa-miR-181a-5p	-0.5	hsa-miR-3942-5p	-0.5	hsa-miR-216a	-1.55951	hsa-miR-548i	-1.09433
hsa-miR-377-3p	-0.5			hsa-miR-155-5p	-0.5	hsa-miR-203a-3p.1	-0.5	hsa-miR-6872-3p	-0.5	hsa-miR-3680-3p	-0.5	hsa-miR-3692-3p	-0.5	hsa-miR-4732	-1.55504	hsa-miR-140-3p	-1.08398
hsa-miR-380-3p	-0.5			hsa-miR-181c-5p	-0.5	hsa-miR-3157-5p	-0.5	hsa-miR-6893-3p	-0.5	hsa-miR-135a-5p	-0.5	hsa-miR-4275	-0.5	hsa-miR-99a	-1.54635	hsa-miR-497-5p	-1.08067
hsa-miR-381-3p	-0.5			hsa-miR-183-5p	-0.5	hsa-miR-345-5p	-0.5	hsa-miR-149-5p	-0.5	hsa-miR-181b-5p	-0.5	hsa-miR-4328	-0.5	hsa-miR-1258	-1.52806	hsa-miR-140-5p	-1.06008
hsa-miR-342-3p	-0.5			hsa-miR-193a-3p	-0.5	hsa-miR-6831-5p	-0.5	hsa-miR-3944-3p	-0.5	hsa-miR-138-2-3p	-0.5	hsa-miR-4719	-0.5	hsa-miR-4776-2	-1.52471	hsa-miR-29b-3p	-1.00566
hsa-miR-337-3p	-0.5			hsa-miR-193b-3p	-0.5	hsa-miR-3935	-0.5	hsa-miR-6756-3p	-0.5	hsa-miR-510-3p	-0.5	hsa-miR-4477a	-0.5	hsa-miR-4776-1	-1.52471	hsa-miR-125b-1-3p	-1.00322
hsa-miR-135b-5p	-0.5			hsa-miR-200a-5p	-0.5	hsa-miR-490-3p	-0.5	hsa-miR-6511a-5p	-0.5	hsa-miR-520d-5p	-0.5	hsa-miR-548p	-0.5	hsa-miR-LET7C	-1.48226
hsa-miR-331-3p	-0.5			hsa-miR-200c-3p	-0.5	hsa-miR-6730-5p	-0.5	hsa-miR-134-3p	-0.5	hsa-miR-524-5p	-0.5	hsa-miR-4680-3p	-0.5	hsa-miR-4460	-1.46522
hsa-miR-324-5p	-0.5			hsa-miR-203a-3p	-0.5	hsa-miR-3064-3p	-0.5	hsa-miR-4697-3p	-0.5	hsa-miR-4529-5p	-0.5	hsa-miR-1279	-0.5	hsa-miR-202hg	-1.4524
hsa-miR-324-3p	-0.5			hsa-miR-20b-5p	-0.5	hsa-miR-125b-1-3p	-0.5	hsa-miR-3190-3p	-0.5	hsa-miR-5011-5p	-0.5	hsa-miR-653	-0.5	hsa-miR-202	-1.4524
hsa-miR-345-5p	-0.5			hsa-miR-21-5p	-0.5	hsa-miR-155-5p	-0.5	hsa-miR-4492	-0.5	hsa-miR-4482-3p	-0.5	hsa-miR-378j	-0.5	hsa-miR-133a1	-1.44305
hsa-miR-424-5p	-0.5			hsa-miR-30e-3p	-0.5	hsa-miR-3914	-0.5	hsa-miR-661	-0.5	hsa-miR-3190-3p	-0.5	hsa-miR-200a-3p	-0.5	hsa-miR-30A	-1.43725
hsa-miR-448	-0.5			hsa-miR-30e-5p	-0.5	hsa-miR-4520-2-3p	-0.5	hsa-miR-663a	-0.5	hsa-miR-3160-3p	-0.5	hsa-miR-3686	-0.5	hsa-miR-4524b	-1.41696
hsa-miR-429	-0.5			hsa-miR-33a-5p	-0.5	hsa-miR-449c-3p	-0.5	hsa-miR-3909	-0.5	hsa-miR-500a-5p	-0.5	hsa-miR-587	-0.5	hsa-miR-4524a	-1.41696
hsa-miR-431-5p	-0.5			hsa-miR-342-3p	-0.5	hsa-miR-549a	-0.5	hsa-miR-4787-5p	-0.5	hsa-miR-374c-5p	-0.5	hsa-miR-495-3p	-0.5	hsa-miR-4711	-1.37205
hsa-miR-409-5p	-0.5			hsa-miR-454-3p	-0.5	hsa-miR-148b-3p	-0.5	hsa-miR-9899	-0.5	hsa-miR-607	-0.5	hsa-miR-4778-5p	-0.5	hsa-miR-6504	-1.3705
hsa-miR-409-3p	-0.5			hsa-miR-500a-3p	-0.5	hsa-miR-152-3p	-0.5	hsa-miR-1236-3p	-0.5	hsa-miR-128-3p	-0.5	hsa-miR-3673	-0.5	hsa-miR-486-2	-1.34171
hsa-miR-410-3p	-0.5			hsa-miR-708-3p	-0.5	hsa-miR-148a-3p	-0.5	hsa-miR-3620-5p	-0.5	hsa-miR-216a-3p	-0.5	hsa-miR-4495	-0.5	hsa-miR-486-1	-1.34171
hsa-miR-376b-3p	-0.5			hsa-miR-93-5p	-0.5	hsa-miR-5195-3p	-0.5	hsa-miR-6882-3p	-0.5	hsa-miR-3681-3p	-0.5	hsa-miR-520h	-0.5	hsa-miR-1270	-1.33936
hsa-miR-485-3p	-0.5			hsa-miR-95-3p	-0.5	hsa-miR-552-3p	-0.5	hsa-miR-3192-3p	-0.5	hsa-miR-5009-3p	-0.5	hsa-miR-3591-3p	-0.5	hsa-miR-100	-1.33305
hsa-miR-486-5p	-0.5			hsa-miR-106b-5p	-0.5	hsa-miR-1915-5p	-0.5	hsa-miR-3197	-0.5	hsa-miR-548c-3p	-0.5	hsa-miR-154-5p	-0.5	hsa-miR-888	-1.33009
hsa-miR-487a-3p	-0.5			hsa-miR-10b-5p	-0.5	hsa-miR-3927-3p	-0.5	hsa-miR-3937	-0.5	hsa-miR-153-3p	-0.5	hsa-miR-548l	-0.5	hsa-miR-133a2	-1.32906
hsa-miR-489-3p	-0.5			hsa-miR-1266-5p	-0.5	hsa-miR-7114-5p	-0.5	hsa-miR-6765-5p	-0.5	hsa-miR-6502-3p	-0.5	hsa-miR-548h-5p	-0.5	hsa-miR-29b2	-1.32562
hsa-miR-202-5p	-0.5			hsa-miR-135a-5p	-0.5	hsa-miR-3158-5p	-0.5	hsa-miR-3127-3p	-0.5	hsa-miR-6509-3p	-0.5	hsa-miR-3182	-0.5	hsa-miR-1-hg	-1.32443
hsa-miR-432-5p	-0.5			hsa-miR-141-3p	-0.5	hsa-miR-4494	-0.5	hsa-miR-4728-5p	-0.5	hsa-miR-2355-3p	-0.5	hsa-miR-518a-5p	-0.5	hsa-miR-29B1	-1.31644
hsa-miR-494-3p	-0.5			hsa-miR-142-5p	-0.5	hsa-miR-4793-3p	-0.5	hsa-miR-6763-3p	-0.5	hsa-miR-6853-3p	-0.5	hsa-miR-454-3p	-0.5	hsa-miR-144	-1.30614
hsa-miR-497-5p	-0.5			hsa-miR-191-5p	-0.5	hsa-miR-4276	-0.5	hsa-miR-639	-0.5	hsa-miR-5195-3p	-0.5	hsa-miR-3145-3p	-0.5	hsa-miR-1225	-1.28643
hsa-miR-181d-5p	-0.5			hsa-miR-196a-5p	-0.5	hsa-miR-6811-5p	-0.5	hsa-miR-10392-5p	-0.5	hsa-miR-3617-5p	-0.5	hsa-miR-520g	-0.5	hsa-miR-141	-1.28442
hsa-miR-515-5p	-0.5			hsa-miR-205-5p	-0.5	hsa-miR-3200-3p	-0.5	hsa-miR-1915-5p	-0.5	hsa-miR-655-3p	-0.5	hsa-miR-548y	-0.5	hsa-miR-4536-2	-1.28154
hsa-miR-526b-5p	-0.5			hsa-miR-30c-5p	-0.5	hsa-miR-653-3p	-0.5	hsa-miR-6746-3p	-0.5	hsa-miR-641	-0.5	hsa-miR-548ar-5p	-0.5	hsa-miR-4536-1	-1.28154
hsa-miR-500a-3p	-0.5			hsa-miR-335-3p	-0.5	hsa-miR-3691-5p	-0.5	hsa-miR-6894-5p	-0.5	hsa-miR-7-5p	-0.5	hsa-miR-513b	-0.5	hsa-miR-218-1	-1.27004
hsa-miR-503-5p	-0.5			hsa-miR-376a-5p	-0.5	hsa-miR-34a-3p	-0.5	hsa-miR-1199-5p	-0.5	hsa-miR-145-5p	-0.5	hsa-miR-4477b	-0.5	hsa-miR-29a	-1.2599
hsa-miR-505-3p	-0.5			hsa-miR-450b-5p	-0.5	hsa-miR-1278	-0.5	hsa-miR-6741-5p	-0.5	hsa-miR-1276	-0.5	hsa-miR-30b-5p	-0.5	hsa-miR-3085	-1.25463
hsa-miR-513a-5p	-0.5			hsa-miR-584-5p	-0.5	hsa-miR-5191	-0.5	hsa-miR-6782-5p	-0.5	hsa-miR-6514-5p	-0.5	hsa-miR-5004-3p	-0.5	hsa-miR-6717	-1.24928
hsa-miR-506-3p	-0.5			hsa-miR-653-3p	-0.5	hsa-miR-124-3p.2	-0.5	hsa-miR-6823-3p	-0.5	hsa-miR-767-5p	-0.5	hsa-miR-548h-3p	-0.5	hsa-miR-499b	-1.24511
hsa-miR-514a-3p	-0.5			hsa-miR-9985	-0.5	hsa-miR-129-2-3p	-0.5	hsa-miR-1470	-0.5	hsa-miR-6768-3p	-0.5	hsa-miR-4694-3p	-0.5	hsa-miR-499a	-1.24511
hsa-miR-532-5p	-0.5			hsa-miR-106a-5p	-0.5	hsa-miR-129-1-3p	-0.5	hsa-miR-4745-3p	-0.5	hsa-miR-1250-3p	-0.5	hsa-miR-3666	-0.5	hsa-miR-338	-1.21166
hsa-miR-545-3p	-0.5			hsa-miR-1180-3p	-0.5	hsa-miR-4693-3p	-0.5	hsa-miR-6812-3p	-0.5	hsa-miR-542-3p	-0.5	hsa-miR-3123	-0.5	hsa-miR-3065	-1.21166
hsa-miR-552-3p	-0.5			hsa-miR-122-5p	-0.5	hsa-miR-4999-5p	-0.5	hsa-miR-6831-5p	-0.5	hsa-miR-1253	-0.5	hsa-miR-514b-5p	-0.5	hsa-miR-206	-1.20729
hsa-miR-92b-3p	-0.5			hsa-miR-124-3p	-0.5	hsa-miR-5009-3p	-0.5	hsa-miR-4708-5p	-0.5	hsa-miR-513a-3p	-0.5	hsa-miR-4295	-0.5	hsa-miR-218-2	-1.19577
hsa-miR-579-3p	-0.5			hsa-miR-1276	-0.5	hsa-miR-4739	-0.5	hsa-miR-764	-0.5	hsa-miR-513c-3p	-0.5	hsa-miR-3973	-0.5	hsa-miR-599	-1.17495
hsa-miR-582-5p	-0.5			hsa-miR-139-5p	-0.5	hsa-miR-634	-0.5	hsa-miR-3670	-0.5	hsa-miR-4272	-0.5	hsa-miR-3143	-0.5	hsa-miR-4446	-1.16995
hsa-miR-590-5p	-0.5			hsa-miR-142-3p	-0.5	hsa-miR-147a	-0.5	hsa-miR-4687-3p	-0.5	hsa-miR-155-5p	-0.5	hsa-miR-6504-3p	-0.5	hsa-miR-4708	-1.13147
hsa-miR-33b-5p	-0.5			hsa-miR-145-5p	-0.5	hsa-miR-625-5p	-0.5	hsa-miR-654-5p	-0.5	hsa-miR-2115-5p	-0.5	hsa-miR-548ay-5p	-0.5	hsa-miR-4491	-1.12781
hsa-miR-641	-0.5			hsa-miR-149-5p	-0.5	hsa-miR-6514-5p	-0.5	hsa-miR-6762-3p	-0.5	hsa-miR-4684-3p	-0.5	hsa-miR-382-3p	-0.5	hsa-miR-10B	-1.12749
hsa-miR-642a-5p	-0.5			hsa-miR-151a-5p	-0.5	hsa-miR-8065	-0.5	hsa-miR-602	-0.5	hsa-miR-7850-5p	-0.5	hsa-miR-548aj-5p	-0.5	hsa-miR-585	-1.12704
hsa-miR-411-5p	-0.5			hsa-miR-181b-3p	-0.5	hsa-miR-6511b-5p	-0.5	hsa-miR-4741	-0.5	hsa-miR-24-3p	-0.5	hsa-miR-548g-5p	-0.5	hsa-miR-136	-1.11439
hsa-miR-655-3p	-0.5			hsa-miR-186-5p	-0.5	hsa-miR-145-5p	-0.5	hsa-miR-6784-5p	-0.5	hsa-miR-605-5p	-0.5	hsa-miR-374b-3p	-0.5	hsa-miR-6883	-1.08584
hsa-miR-656-3p	-0.5			hsa-miR-18b-5p	-0.5	hsa-miR-6888-5p	-0.5	hsa-miR-7113-3p	-0.5	hsa-miR-3160-5p	-0.5	hsa-miR-1285-5p	-0.5	hsa-miR-4529	-1.07922
hsa-miR-421	-0.5			hsa-miR-195-3p	-0.5	hsa-miR-3194-3p	-0.5	hsa-miR-3960	-0.5	hsa-miR-1825	-0.5	hsa-miR-101-5p	-0.5	hsa-miR-153-2	-1.07247
hsa-miR-542-3p	-0.5			hsa-miR-200a-3p	-0.5	hsa-miR-6130	-0.5			hsa-miR-1468-3p	-0.5	hsa-miR-30d-3p	-0.5	hsa-miR-582	-1.06706
hsa-miR-425-5p	-0.5			hsa-miR-204-5p	-0.5	hsa-miR-4510	-0.5			hsa-miR-3194-3p	-0.5	hsa-miR-320c	-0.5	hsa-miR-101-1	-1.06617
hsa-miR-140-3p	-0.5			hsa-miR-210-3p	-0.5	hsa-miR-183-5p.2	-0.5			hsa-miR-10523-5p	-0.5	hsa-miR-320d	-0.5	hsa-miR-195	-1.06356
hsa-miR-371a-5p	-0.5			hsa-miR-222-3p	-0.5	hsa-miR-6794-5p	-0.5			hsa-miR-4520-2-3p	-0.5	hsa-miR-21-5p	-0.5	hsa-miR-126	-1.05731
hsa-miR-488-3p	-0.5			hsa-miR-29b-2-5p	-0.5	hsa-miR-24-3p	-0.5			hsa-miR-3606-3p	-0.5	hsa-miR-106a-3p	-0.5	hsa-miR-200a	-1.04517
hsa-miR-556-3p	-0.5			hsa-miR-30b-3p	-0.5	hsa-miR-6509-3p	-0.5			hsa-miR-10522-5p	-0.5	hsa-miR-5586-3p	-0.5	hsa-miR-885	-1.04093
hsa-miR-300	-0.5			hsa-miR-30b-5p	-0.5	hsa-miR-7848-3p	-0.5			hsa-miR-4656	-0.5	hsa-miR-595	-0.5	hsa-miR-145	-1.04063
hsa-miR-450b-5p	-0.5			hsa-miR-30c-1-3p	-0.5	hsa-miR-3667-3p	-0.5			hsa-miR-12126	-0.5	hsa-miR-320b	-0.5	hsa-miR-26a1	-1.0388
hsa-miR-888-5p	-0.5			hsa-miR-320a-3p	-0.5	hsa-miR-1587	-0.5			hsa-miR-6888-3p	-0.5	hsa-miR-3161	-0.5	hsa-miR-650	-1.03405
hsa-miR-541-5p	-0.5			hsa-miR-328-3p	-0.5	hsa-miR-22-5p	-0.5			hsa-miR-4716-3p	-0.5	hsa-miR-4762-3p	-0.5	hsa-miR-150	-1.02952
hsa-miR-873-5p	-0.5			hsa-miR-33b-5p	-0.5	hsa-miR-140-3p.2	-0.5			hsa-miR-4307	-0.5	hsa-miR-3942-3p	-0.5	hsa-miR-125b1	-1.02148
hsa-miR-216b-5p	-0.5			hsa-miR-340-5p	-0.5	hsa-miR-6867-3p	-0.5			hsa-miR-4311	-0.5	hsa-miR-224-5p	-0.5	hsa-miR-495	-1.01891
hsa-miR-944	-0.5			hsa-miR-433-3p	-0.5	hsa-miR-6883-3p	-0.5			hsa-miR-570-3p	-0.5	hsa-miR-340-5p	-0.5	hsa-miR-4699	-1.01874
hsa-miR-513c-5p	-0.5			hsa-miR-497-5p	-0.5	hsa-miR-4308	-0.5			hsa-miR-6893-5p	-0.5	hsa-miR-21-3p	-0.5	hsa-miR-215	-1.00857
hsa-miR-1301-3p	-0.5			hsa-miR-505-3p	-0.5	hsa-miR-4718	-0.5			hsa-miR-940	-0.5	hsa-miR-578	-0.5	hsa-miR-20b	-1.00422
hsa-miR-1298-5p	-0.5			hsa-miR-582-5p	-0.5	hsa-miR-922	-0.5			hsa-miR-3158-5p	-0.5	hsa-miR-512-3p	-0.5
hsa-miR-1286	-0.5			hsa-miR-652-3p	-0.5	hsa-miR-4689	-0.5			hsa-miR-3671	-0.5	hsa-miR-3140-3p	-0.5
hsa-miR-1297	-0.5			hsa-miR-876-3p	-0.5	hsa-miR-548a-3p	-0.5			hsa-miR-6808-5p	-0.5	hsa-miR-5696	-0.5
hsa-miR-1278	-0.5			hsa-miR-940	-0.5	hsa-miR-552-5p	-0.5			hsa-miR-548e-5p	-0.5	hsa-miR-5580-3p	-0.5
hsa-miR-1913	-0.5			hsa-miR-96-5p	-0.5	hsa-miR-8064	-0.5			hsa-miR-944	-0.5	hsa-miR-1197	-0.5
hsa-miR-449c-5p	-0.5			hsa-miR-9903	-0.5	hsa-miR-6133	-0.5			hsa-miR-340-5p	-0.5	hsa-miR-5195-5p	-0.5
hsa-miR-2682-5p	-0.5			hsa-let-7b-3p	-0.5	hsa-miR-4778-5p	-0.5			hsa-miR-625-5p	-0.5	hsa-miR-643	-0.5
hsa-miR-3121-3p	-0.5			hsa-miR-101-5p	-0.5	hsa-miR-3618	-0.5			hsa-miR-4729	-0.5	hsa-miR-562	-0.5
hsa-miR-3200-3p	-0.5			hsa-miR-10399-5p	-0.5	hsa-miR-1276	-0.5			hsa-miR-190a-3p	-0.5	hsa-miR-515-5p	-0.5
hsa-miR-4262	-0.5			hsa-miR-1250-5p	-0.5	hsa-miR-506-3p	-0.5			hsa-miR-3668	-0.5	hsa-miR-487a	-0.5
hsa-miR-3617-5p	-0.5			hsa-miR-125b-2-3p	-0.5	hsa-miR-4641	-0.5			hsa-miR-548aw	-0.5	hsa-miR-2392	-0.5
hsa-miR-3681-3p	-0.5			hsa-miR-1271-3p	-0.5	hsa-miR-4741	-0.5			hsa-miR-6083	-0.5	hsa-miR-4429	-0.5
hsa-miR-3924	-0.5			hsa-miR-1271-5p	-0.5	hsa-miR-6515-3p	-0.5			hsa-miR-664a-3p	-0.5	hsa-miR-5585-3p	-0.5
hsa-miR-3942-5p	-0.5			hsa-miR-128-3p	-0.5	hsa-miR-548e-3p	-0.5			hsa-miR-4276	-0.5	hsa-miR-5690	-0.5
hsa-miR-374c-5p	-0.5			hsa-miR-129-2-3p	-0.5	hsa-miR-548f-3p	-0.5			hsa-miR-181a-2-3p	-0.5	hsa-miR-4662a-5p	-0.5
hsa-miR-4500	-0.5			hsa-miR-1303	-0.5	hsa-miR-384	-0.5			hsa-miR-936	-0.5	hsa-miR-452-3p	-0.5
hsa-miR-4766-5p	-0.5			hsa-miR-135a-2-3p	-0.5	hsa-miR-6808-5p	-0.5			hsa-miR-7848-3p	-0.5	hsa-miR-568	-0.5
hsa-miR-5047	-0.5			hsa-miR-135b-5p	-0.5	hsa-miR-6893-5p	-0.5			hsa-miR-4327	-0.5	hsa-miR-520f	-0.5
hsa-miR-5195-3p	-0.5			hsa-miR-138-5p	-0.5	hsa-miR-107	-0.5			hsa-miR-7159-3p	-0.5	hsa-miR-100-3p	-0.5
hsa-miR-664b-3p	-0.5			hsa-miR-140-5p	-0.5	hsa-miR-16-5p	-0.5			hsa-miR-6794-5p	-0.5	hsa-miR-141-5p	-0.5
hsa-miR-5590-3p	-0.5			hsa-miR-141-5p	-0.5	hsa-miR-15b-5p	-0.5			hsa-miR-3121-3p	-0.5	hsa-miR-4662a-3p	-0.5
hsa-miR-506-5p	-0.5			hsa-miR-145-3p	-0.5	hsa-miR-15a-5p	-0.5			hsa-miR-3133	-0.5	hsa-miR-4699-5p	-0.5
hsa-miR-1277-5p	-0.5			hsa-miR-147a	-0.5	hsa-miR-195-5p	-0.5			hsa-miR-561-3p	-0.5	hsa-miR-6076	-0.5
hsa-miR-216a-3p	-0.5			hsa-miR-148a-3p	-0.5	hsa-miR-6838-5p	-0.5			hsa-miR-938	-0.5	hsa-miR-4676-3p	-0.5
				hsa-miR-148a-5p	-0.5	hsa-miR-8074	-0.5			hsa-miR-3161	-0.5	hsa-miR-365a-3p	-0.5
				hsa-miR-148b-3p	-0.5	hsa-miR-1321	-0.5			hsa-miR-450b-3p	-0.5	hsa-miR-4687-5p	-0.5
				hsa-miR-148b-5p	-0.5	hsa-miR-4727-5p	-0.5			hsa-miR-491-3p	-0.5	hsa-miR-636	-0.5
				hsa-miR-150-5p	-0.5	hsa-miR-6819-5p	-0.5			hsa-miR-513a-5p	-0.5	hsa-miR-582-3p	-0.5
				hsa-miR-151a-3p	-0.5	hsa-miR-1290	-0.5			hsa-miR-5047	-0.5	hsa-miR-3614-5p	-0.5
				hsa-miR-152-3p	-0.5	hsa-miR-1207-3p	-0.5			hsa-miR-3120-5p	-0.5	hsa-miR-891b	-0.5
				hsa-miR-16-1-3p	-0.5	hsa-miR-6502-3p	-0.5			hsa-miR-381-3p	-0.5	hsa-miR-583	-0.5
				hsa-miR-181a-2-3p	-0.5	hsa-miR-6801-3p	-0.5			hsa-miR-1301-3p	-0.5	hsa-miR-4789-3p	-0.5
				hsa-miR-182-5p	-0.5	hsa-miR-4529-3p	-0.5			hsa-miR-300	-0.5	hsa-miR-4302	-0.5
				hsa-miR-1843	-0.5	hsa-miR-934	-0.5			hsa-miR-889-5p	-0.5	hsa-miR-216b	-0.5
				hsa-miR-188-5p	-0.5	hsa-miR-4482-3p	-0.5			hsa-miR-124-3p	-0.5	hsa-miR-676-5p	-0.5
				hsa-miR-190b-5p	-0.5	hsa-miR-6719-3p	-0.5			hsa-miR-33b-5p	-0.5	hsa-miR-5186	-0.5
				hsa-miR-192-5p	-0.5	hsa-miR-181c-5p	-0.5			hsa-miR-4284	-0.5	hsa-miR-3690	-0.5
				hsa-miR-196b-5p	-0.5	hsa-miR-27b-3p	-0.5			hsa-miR-4775	-0.5	hsa-miR-1297	-0.5
				hsa-miR-204-5p	-0.5	hsa-miR-27a-3p	-0.5			hsa-miR-33a-5p	-0.5	hsa-miR-4791	-0.5
				hsa-miR-215-5p	-0.5	hsa-miR-181a-5p	-0.5			hsa-miR-506-3p	-0.5	hsa-miR-4643	-0.5
				hsa-miR-218-5p	-0.5	hsa-miR-181b-5p	-0.5			hsa-miR-223-3p	-0.5	hsa-miR-4273	-0.5
				hsa-miR-221-3p	-0.5	hsa-miR-181d-5p	-0.5			hsa-miR-4753-5p	-0.5	hsa-miR-4666a-3p	-0.5
				hsa-miR-2681-5p	-0.5	hsa-miR-199a-5p	-0.5			hsa-miR-3117-5p	-0.5	hsa-miR-6500-3p	-0.5
				hsa-miR-26a-2-3p	-0.5	hsa-miR-4522	-0.5			hsa-miR-1279	-0.5	hsa-miR-550b-3p	-0.5
				hsa-miR-27a-5p	-0.5	hsa-miR-4745-5p	-0.5			hsa-miR-146a-3p	-0.5	hsa-miR-216a-5p	-0.5
				hsa-miR-296-3p	-0.5	hsa-miR-6858-5p	-0.5			hsa-miR-5093	-0.5	hsa-miR-3651	-0.5
				hsa-miR-301a-3p	-0.5	hsa-miR-548g-3p	-0.5			hsa-miR-4666b	-0.5	hsa-miR-22-5p	-0.5
				hsa-miR-301b-3p	-0.5	hsa-miR-548az-3p	-0.5			hsa-miR-4699-3p	-0.5	hsa-miR-5007-3p	-0.5
				hsa-miR-302c-3p	-0.5	hsa-miR-940	-0.5			hsa-miR-5089-5p	-0.5	hsa-miR-300	-0.5
				hsa-miR-3117-3p	-0.5	hsa-miR-103a-3p	-0.5			hsa-miR-2681-5p	-0.5	hsa-miR-2278	-0.5
				hsa-miR-320b	-0.5	hsa-miR-424-5p	-0.5			hsa-miR-376a-2-5p	-0.5	hsa-miR-4697-3p	-0.5
				hsa-miR-320c	-0.5	hsa-miR-218-2-3p	-0.5			hsa-miR-202-5p	-0.5	hsa-miR-301a-5p	-0.5
				hsa-miR-338-3p	-0.5	hsa-miR-4419a	-0.5			hsa-miR-3913-3p	-0.5	hsa-miR-5681b	-0.5
				hsa-miR-33a-3p	-0.5	hsa-miR-6129	-0.5			hsa-miR-187-5p	-0.5	hsa-miR-376b-5p	-0.5
				hsa-miR-342-5p	-0.5	hsa-miR-6127	-0.5			hsa-miR-3157-5p	-0.5	hsa-miR-758-5p	-0.5
				hsa-miR-34a-3p	-0.5	hsa-miR-6858-3p	-0.5			hsa-miR-769-3p	-0.5	hsa-miR-4653-5p	-0.5
				hsa-miR-34b-5p	-0.5	hsa-miR-6737-5p	-0.5			hsa-miR-5011-3p	-0.5	hsa-miR-501-3p	-0.5
				hsa-miR-34c-5p	-0.5	hsa-miR-7155-5p	-0.5			hsa-miR-634	-0.5	hsa-miR-3117-5p	-0.5
				hsa-miR-3613-5p	-0.5	hsa-miR-432-3p	-0.5			hsa-miR-664b-3p	-0.5	hsa-miR-376c-5p	-0.5
				hsa-miR-361-5p	-0.5	hsa-miR-3611	-0.5			hsa-miR-7114-5p	-0.5	hsa-miR-29b-2-5p	-0.5
				hsa-miR-363-3p	-0.5	hsa-miR-605-5p	-0.5			hsa-miR-579-3p	-0.5	hsa-miR-4503	-0.5
				hsa-miR-3677-3p	-0.5	hsa-miR-6810-3p	-0.5			hsa-miR-218-5p	-0.5	hsa-miR-520d-5p	-0.5
				hsa-miR-374a-5p	-0.5	hsa-miR-5196-3p	-0.5			hsa-miR-3910	-0.5	hsa-miR-4756-3p	-0.5
				hsa-miR-377-5p	-0.5	hsa-miR-487a-3p	-0.5			hsa-miR-558	-0.5	hsa-miR-34c-3p	-0.5
				hsa-miR-381-3p	-0.5	hsa-miR-4633-5p	-0.5			hsa-miR-4452	-0.5	hsa-miR-3159	-0.5
				hsa-miR-382-5p	-0.5	hsa-miR-3180-5p	-0.5			hsa-miR-1272	-0.5	hsa-miR-499b-5p	-0.5
				hsa-miR-3934-5p	-0.5	hsa-miR-429	-0.5			hsa-miR-653-3p	-0.5	hsa-miR-101-3p	-0.5
				hsa-miR-421	-0.5	hsa-miR-200c-3p	-0.5			hsa-miR-4522	-0.5	hsa-miR-6715b-5p	-0.5
				hsa-miR-423-3p	-0.5	hsa-miR-200b-3p	-0.5			hsa-miR-487a-3p	-0.5	hsa-miR-148b-5p	-0.5
				hsa-miR-423-5p	-0.5	hsa-miR-200a-5p	-0.5			hsa-miR-3135b	-0.5	hsa-miR-873-5p	-0.5
				hsa-miR-449c-5p	-0.5	hsa-miR-548ar-3p	-0.5			hsa-miR-147a	-0.5	hsa-miR-3617-3p	-0.5
				hsa-miR-450a-5p	-0.5	hsa-miR-7852-3p	-0.5			hsa-miR-32-5p	-0.5	hsa-miR-3921	-0.5
				hsa-miR-455-5p	-0.5	hsa-miR-6782-3p	-0.5			hsa-miR-1287-5p	-0.5	hsa-miR-3654	-0.5
				hsa-miR-4677-3p	-0.5	hsa-miR-548ai	-0.5			hsa-miR-15a-3p	-0.5	hsa-miR-6079	-0.5
				hsa-miR-4713-5p	-0.5	hsa-miR-570-5p	-0.5			hsa-miR-4646-3p	-0.5	hsa-miR-2113	-0.5
				hsa-miR-484	-0.5	hsa-miR-873-5p.2	-0.5			hsa-miR-12136	-0.5	hsa-miR-4254	-0.5
				hsa-miR-486-5p	-0.5	hsa-miR-497-5p	-0.5			hsa-miR-590-3p	-0.5	hsa-miR-548av-5p	-0.5
				hsa-miR-502-3p	-0.5	hsa-miR-4725-3p	-0.5			hsa-miR-548at-5p	-0.5	hsa-miR-3064-5p	-0.5
				hsa-miR-502-5p	-0.5	hsa-miR-4756-5p	-0.5			hsa-miR-4793-3p	-0.5	hsa-miR-624-3p	-0.5
				hsa-miR-505-5p	-0.5	hsa-miR-486-5p	-0.5			hsa-miR-676-5p	-0.5	hsa-miR-4478	-0.5
				hsa-miR-507	-0.5	hsa-miR-6514-3p	-0.5			hsa-miR-100-3p	-0.5	hsa-miR-4712-5p	-0.5
				hsa-miR-542-3p	-0.5	hsa-miR-30e-5p	-0.5			hsa-miR-15b-5p	-0.5	hsa-miR-4765	-0.5
				hsa-miR-550a-3-5p	-0.5	hsa-miR-4692	-0.5			hsa-miR-497-5p	-0.5	hsa-miR-3675-3p	-0.5
				hsa-miR-550a-5p	-0.5	hsa-miR-181b-2-3p	-0.5			hsa-miR-16-5p	-0.5	hsa-miR-3923	-0.5
				hsa-miR-552-5p	-0.5	hsa-miR-181b-3p	-0.5			hsa-miR-4715-3p	-0.5	hsa-miR-3910	-0.5
				hsa-miR-589-3p	-0.5	hsa-miR-3117-5p	-0.5			hsa-miR-6074	-0.5	hsa-miR-187-5p	-0.5
				hsa-miR-598-5p	-0.5	hsa-miR-548v	-0.5			hsa-miR-4652-3p	-0.5	hsa-miR-4724-3p	-0.5
				hsa-miR-625-5p	-0.5	hsa-miR-548ao-3p	-0.5			hsa-miR-6838-5p	-0.5	hsa-miR-532-5p	-0.5
				hsa-miR-671-3p	-0.5	hsa-miR-6792-3p	-0.5			hsa-miR-12121	-0.5	hsa-miR-223-3p	-0.5
				hsa-miR-6871-5p	-0.5	hsa-miR-4504	-0.5			hsa-miR-15a-5p	-0.5	hsa-miR-890	-0.5
				hsa-miR-744-5p	-0.5	hsa-miR-218-5p	-0.5			hsa-miR-195-5p	-0.5	hsa-miR-3167	-0.5
				hsa-miR-758-3p	-0.5	hsa-miR-6853-3p	-0.5			hsa-miR-424-5p	-0.5	hsa-miR-4679	-0.5
				hsa-miR-766-5p	-0.5	hsa-miR-3622b-3p	-0.5			hsa-miR-922	-0.5	hsa-miR-3136-5p	-0.5
				hsa-miR-7706	-0.5	hsa-miR-376c-3p	-0.5			hsa-miR-4795-3p	-0.5	hsa-miR-3198	-0.5
				hsa-miR-877-5p	-0.5	hsa-miR-203a-3p.2	-0.5			hsa-miR-875-3p	-0.5	hsa-miR-4661-3p	-0.5
				hsa-miR-9-3p	-0.5	hsa-miR-1272	-0.5			hsa-miR-137-3p	-0.5	hsa-miR-4289	-0.5
						hsa-miR-199b-5p	-0.5			hsa-miR-107	-0.5	hsa-miR-93-3p	-0.5
						hsa-miR-4773	-0.5			hsa-miR-103a-3p	-0.5	hsa-miR-524-5p	-0.5
						hsa-miR-7113-3p	-0.5			hsa-miR-8053	-0.5	hsa-miR-325	-0.5
						hsa-miR-5696	-0.5			hsa-miR-183-3p	-0.5	hsa-miR-99b-3p	-0.5
						hsa-miR-3607-3p	-0.5			hsa-miR-92b-3p	-0.5	hsa-miR-6126	-0.5
						hsa-miR-548ag	-0.5			hsa-miR-4693-5p	-0.5	hsa-miR-3162-5p	-0.5
						hsa-miR-548ba	-0.5			hsa-miR-216b-5p	-0.5	hsa-miR-4695-5p	-0.5
						hsa-miR-4772-3p	-0.5			hsa-miR-568	-0.5	hsa-miR-876-5p	-0.5
						hsa-miR-296-3p	-0.5			hsa-miR-345-5p	-0.5	hsa-miR-4718	-0.5
						hsa-miR-4464	-0.5			hsa-miR-152-5p	-0.5	hsa-miR-431-5p	-0.5
						hsa-miR-548an	-0.5			hsa-miR-7849-3p	-0.5	hsa-miR-5692c	-0.5
						hsa-miR-4765	-0.5			hsa-miR-506-5p	-0.5	hsa-miR-3977	-0.5
						hsa-miR-765	-0.5			hsa-miR-92a-3p	-0.5	hsa-miR-493-3p	-0.5
						hsa-miR-544a-3p	-0.5			hsa-miR-148a-3p	-0.5	hsa-miR-103a-3p	-0.5
						hsa-miR-4325	-0.5			hsa-miR-331-3p	-0.5	hsa-miR-1267	-0.5
						hsa-miR-622	-0.5			hsa-miR-7978	-0.5	hsa-miR-1236-3p	-0.5
						hsa-miR-4514	-0.5			hsa-miR-5589-5p	-0.5	hsa-miR-4420	-0.5
						hsa-miR-4661-5p	-0.5			hsa-miR-152-3p	-0.5	hsa-miR-1183	-0.5
						hsa-miR-6847-3p	-0.5			hsa-miR-10397-5p	-0.5	hsa-miR-506-3p	-0.5
						hsa-miR-1293	-0.5			hsa-miR-148b-3p	-0.5	hsa-miR-107	-0.5
						hsa-miR-19b-3p	-0.5			hsa-miR-7856-5p	-0.5	hsa-miR-448	-0.5
						hsa-miR-19a-3p	-0.5			hsa-miR-2053	-0.5	hsa-miR-208a	-0.5
						hsa-miR-376b-5p	-0.5			hsa-miR-500a-3p	-0.5	hsa-miR-3929	-0.5
						hsa-miR-4774-5p	-0.5			hsa-miR-369-3p	-0.5	hsa-miR-5002-5p	-0.5
						hsa-miR-6835-3p	-0.5			hsa-miR-548ao-3p	-0.5	hsa-miR-4747-5p	-0.5
						hsa-miR-8062	-0.5			hsa-miR-1248	-0.5	hsa-miR-607	-0.5
						hsa-miR-187-5p	-0.5			hsa-miR-421	-0.5	hsa-miR-3128	-0.5
						hsa-miR-208b-3p	-0.5			hsa-miR-622	-0.5	hsa-miR-3660	-0.5
						hsa-miR-1252-5p	-0.5			hsa-miR-3923	-0.5	hsa-miR-4633-5p	-0.5
						hsa-miR-6752-3p	-0.5			hsa-miR-205-3p	-0.5	hsa-miR-495-5p	-0.5
						hsa-miR-382-3p	-0.5			hsa-miR-4773	-0.5	hsa-miR-4463	-0.5
						hsa-miR-140-3p.1	-0.5			hsa-miR-649	-0.5	hsa-miR-4778-3p	-0.5
						hsa-miR-3622a-3p	-0.5			hsa-miR-215-3p	-0.5	hsa-miR-33b-5p	-0.5
						hsa-miR-3681-3p	-0.5			hsa-miR-6077	-0.5	hsa-miR-6508-3p	-0.5
						hsa-miR-4675	-0.5			hsa-miR-3667-5p	-0.5	hsa-miR-503-5p	-0.5
						hsa-miR-6829-5p	-0.5			hsa-miR-367-3p	-0.5	hsa-miR-563	-0.5
						hsa-miR-4685-3p	-0.5			hsa-miR-410-3p	-0.5	hsa-miR-145-5p	-0.5
						hsa-miR-877-3p	-0.5			hsa-miR-5187-5p	-0.5	hsa-miR-4784	-0.5
						hsa-miR-200b-5p	-0.5			hsa-miR-363-3p	-0.5	hsa-miR-4530	-0.5
						hsa-miR-548ax	-0.5			hsa-miR-129-2-3p	-0.5	hsa-miR-4717-5p	-0.5
						hsa-miR-548ao-5p	-0.5			hsa-miR-129-1-3p	-0.5	hsa-miR-892a	-0.5
						hsa-miR-651-3p	-0.5			hsa-miR-3924	-0.5	hsa-miR-4499	-0.5
						hsa-miR-1266-3p	-0.5			hsa-miR-25-3p	-0.5	hsa-miR-4720-5p	-0.5
						hsa-miR-6855-3p	-0.5			hsa-miR-6796-3p	-0.5	hsa-miR-582-5p	-0.5
						hsa-miR-3136-5p	-0.5			hsa-miR-580-5p	-0.5	hsa-miR-324-5p	-0.5
						hsa-miR-182-3p	-0.5			hsa-miR-4487	-0.5	hsa-miR-4496	-0.5
						hsa-miR-7106-5p	-0.5			hsa-miR-550b-2-5p	-0.5	hsa-miR-4439	-0.5
						hsa-miR-6762-3p	-0.5			hsa-miR-3688-3p	-0.5	hsa-miR-33a-5p	-0.5
						hsa-miR-6812-5p	-0.5			hsa-miR-302a-5p	-0.5	hsa-miR-502-5p	-0.5
						hsa-miR-4752	-0.5			hsa-miR-9851-5p	-0.5	hsa-miR-30e-5p	-0.5
						hsa-miR-644a	-0.5			hsa-miR-5187-3p	-0.5	hsa-miR-518f-3p	-0.5
						hsa-miR-6818-5p	-0.5			hsa-miR-148a-5p	-0.5	hsa-let-7a-3p	-0.5
						hsa-miR-3120-5p	-0.5			hsa-miR-130a-5p	-0.5	hsa-miR-4999-5p	-0.5
						hsa-miR-3650	-0.5			hsa-miR-26a-2-3p	-0.5	hsa-miR-221-3p	-0.5
						hsa-miR-628-3p	-0.5			hsa-miR-378a-5p	-0.5	hsa-miR-2964a-5p	-0.5
						hsa-miR-619-3p	-0.5			hsa-miR-26a-1-3p	-0.5	hsa-miR-222-3p	-0.5
						hsa-miR-222-3p	-0.5			hsa-miR-203a-3p	-0.5	hsa-miR-3170	-0.5
						hsa-miR-3686	-0.5			hsa-miR-4494	-0.5	hsa-miR-3168	-0.5
						hsa-miR-3973	-0.5			hsa-miR-676-3p	-0.5	hsa-miR-3150b-3p	-0.5
						hsa-miR-154-3p	-0.5			hsa-miR-4724-3p	-0.5	hsa-miR-449a	-0.5
						hsa-miR-7850-5p	-0.5			hsa-miR-4528	-0.5	hsa-miR-591	-0.5
						hsa-miR-758-3p	-0.5			hsa-miR-4318	-0.5	hsa-miR-3674	-0.5
						hsa-miR-377-3p	-0.5					hsa-miR-4650-5p	-0.5
						hsa-miR-3714	-0.5					hsa-miR-4693-3p	-0.5
						hsa-miR-186-5p	-0.5					hsa-miR-1245b-3p	-0.5
						hsa-miR-4262	-0.5					hsa-miR-449b-5p	-0.5
						hsa-miR-188-5p	-0.5					hsa-miR-34a-5p	-0.5
						hsa-miR-4726-5p	-0.5					hsa-miR-19b-3p	-0.5
						hsa-miR-3148	-0.5					hsa-miR-4799-3p	-0.5
						hsa-miR-1224-5p	-0.5					hsa-miR-4490	-0.5
						hsa-miR-3617-5p	-0.5					hsa-miR-410	-0.5
						hsa-miR-3613-3p	-0.5					hsa-miR-323b-5p	-0.5
						hsa-miR-548m	-0.5					hsa-miR-19a-3p	-0.5
						hsa-miR-889-5p	-0.5					hsa-miR-4748	-0.5
						hsa-miR-4684-3p	-0.5					hsa-miR-490-3p	-0.5
						hsa-miR-215-3p	-0.5					hsa-miR-6513-3p	-0.5
						hsa-miR-4484	-0.5					hsa-miR-3146	-0.5
						hsa-miR-6780b-5p	-0.5					hsa-miR-6515-3p	-0.5
						hsa-miR-30a-5p	-0.5					hsa-miR-4520b-3p	-0.5
						hsa-miR-30d-5p	-0.5					hsa-miR-3120-3p	-0.5
						hsa-miR-30b-5p	-0.5					hsa-miR-646	-0.5
						hsa-miR-30c-5p	-0.5					hsa-miR-4726-5p	-0.5
						hsa-miR-139-5p	-0.5					hsa-miR-323a-5p	-0.5
						hsa-miR-3194-5p	-0.5					hsa-miR-548v	-0.5
						hsa-miR-5580-5p	-0.5					hsa-miR-6512-3p	-0.5
						hsa-miR-6499-3p	-0.5					hsa-miR-338-3p	-0.5
						hsa-miR-491-3p	-0.5					hsa-miR-6717-5p	-0.5
						hsa-miR-4501	-0.5					hsa-miR-6080	-0.5
						hsa-miR-6867-5p	-0.5					hsa-miR-548au-3p	-0.5
						hsa-miR-3913-3p	-0.5					hsa-miR-4526	-0.5
						hsa-miR-216b-5p	-0.5					hsa-miR-4529-3p	-0.5
						hsa-miR-221-3p	-0.5					hsa-miR-5197-3p	-0.5
						hsa-miR-3667-5p	-0.5					hsa-miR-518d-3p	-0.5
						hsa-miR-544a	-0.5					hsa-miR-3157-3p	-0.5
						hsa-miR-1287-3p	-0.5					hsa-miR-1200	-0.5
						hsa-miR-6740-5p	-0.5					hsa-miR-1273d	-0.5
						hsa-miR-576-3p	-0.5					hsa-miR-4704-5p	-0.5
						hsa-miR-3617-3p	-0.5					hsa-miR-135b-3p	-0.5
						hsa-miR-4801	-0.5					hsa-miR-380-5p	-0.5
						hsa-miR-1245b-3p	-0.5					hsa-miR-571	-0.5
						hsa-miR-6728-5p	-0.5					hsa-miR-122-5p	-0.5
						hsa-miR-124-3p.1	-0.5					hsa-miR-4427	-0.5
						hsa-miR-454-3p	-0.5					hsa-miR-3692-5p	-0.5
						hsa-miR-4287	-0.5					hsa-miR-299-5p	-0.5
						hsa-miR-6866-3p	-0.5					hsa-miR-135b-5p	-0.5
						hsa-miR-4640-5p	-0.5					hsa-miR-4417	-0.5
						hsa-miR-892a	-0.5					hsa-miR-3126-3p	-0.5
						hsa-miR-217	-0.5					hsa-miR-3152-5p	-0.5
						hsa-miR-4499	-0.5					hsa-miR-570-5p	-0.5
						hsa-miR-5571-3p	-0.5					hsa-miR-497-5p	-0.5
						hsa-miR-421	-0.5					hsa-miR-492	-0.5
						hsa-miR-6873-5p	-0.5					hsa-miR-4481	-0.5
						hsa-miR-4779	-0.5					hsa-miR-4802-5p	-0.5
						hsa-miR-499b-3p	-0.5					hsa-miR-3183	-0.5
						hsa-miR-499a-3p	-0.5					hsa-miR-1273g-3p	-0.5
						hsa-miR-6811-3p	-0.5					hsa-miR-4676-5p	-0.5
						hsa-miR-6801-5p	-0.5					hsa-miR-1271-3p	-0.5
						hsa-miR-6128	-0.5					hsa-miR-604	-0.5
						hsa-miR-4420	-0.5					hsa-miR-1185-2-3p	-0.5
						hsa-miR-495-5p	-0.5					hsa-miR-4456	-0.5
						hsa-miR-376c-5p	-0.5					hsa-miR-4680-5p	-0.5
						hsa-miR-8056	-0.5					hsa-miR-1228-3p	-0.5
						hsa-miR-4668-5p	-0.5					hsa-miR-4492	-0.5
						hsa-miR-3923	-0.5					hsa-miR-5008-3p	-0.5
						hsa-miR-548b-3p	-0.5					hsa-miR-449c-3p	-0.5
						hsa-miR-7851-3p	-0.5					hsa-miR-149-5p	-0.5
						hsa-miR-29a-5p	-0.5					hsa-miR-212-3p	-0.5
						hsa-miR-208a-3p	-0.5					hsa-miR-3671	-0.5
						hsa-miR-4797-3p	-0.5					hsa-miR-1301	-0.5
						hsa-miR-2355-3p	-0.5					hsa-miR-922	-0.5
						hsa-miR-8070	-0.5					hsa-miR-4276	-0.5
						hsa-miR-548av-5p	-0.5					hsa-miR-874	-0.5
						hsa-miR-548k	-0.5					hsa-miR-16-5p	-0.5
						hsa-miR-6513-5p	-0.5					hsa-miR-363-5p	-0.5
						hsa-miR-483-3p.2	-0.5					hsa-miR-876-3p	-0.5
						hsa-miR-34b-3p	-0.5					hsa-miR-567	-0.5
						hsa-miR-128-3p	-0.5					hsa-miR-1184	-0.5
						hsa-miR-216a-3p	-0.5					hsa-miR-3913-5p	-0.5
						hsa-miR-3620-5p	-0.5					hsa-miR-411-5p	-0.5
						hsa-miR-5001-5p	-0.5					hsa-miR-1914-5p	-0.5
						hsa-miR-367-5p	-0.5					hsa-miR-3619-5p	-0.5
						hsa-miR-1236-3p	-0.5					hsa-miR-4291	-0.5
						hsa-miR-6508-3p	-0.5					hsa-miR-214-3p	-0.5
						hsa-miR-583	-0.5					hsa-miR-4453	-0.5
						hsa-miR-3928-3p	-0.5					hsa-miR-3190-3p	-0.5
						hsa-miR-4733-3p	-0.5					hsa-miR-342-5p	-0.5
						hsa-miR-17-3p	-0.5					hsa-miR-34a-3p	-0.5
						hsa-miR-1205	-0.5					hsa-miR-199a-5p	-0.5
						hsa-miR-6807-3p	-0.5					hsa-miR-6514-5p	-0.5
						hsa-miR-641	-0.5					hsa-miR-4532	-0.5
						hsa-miR-4748	-0.5					hsa-miR-4667-5p	-0.5
						hsa-miR-4439	-0.5					hsa-miR-3618	-0.5
						hsa-miR-6857-3p	-0.5					hsa-miR-15a-5p	-0.5
						hsa-miR-219a-1-3p	-0.5					hsa-miR-3936	-0.5
						hsa-miR-4271	-0.5					hsa-miR-198	-0.5
						hsa-miR-212-3p	-0.5					hsa-miR-5194	-0.5
						hsa-miR-324-3p	-0.5					hsa-miR-4700-5p	-0.5
						hsa-miR-1324	-0.5					hsa-miR-1287	-0.5
						hsa-miR-133a-3p.2	-0.5					hsa-miR-4498	-0.5
						hsa-miR-133b	-0.5					hsa-miR-374a-5p	-0.5
						hsa-miR-876-3p	-0.5					hsa-miR-488-3p	-0.5
						hsa-miR-568	-0.5					hsa-miR-1205	-0.5
						hsa-miR-95-5p	-0.5					hsa-miR-200a-5p	-0.5
						hsa-miR-3671	-0.5					hsa-miR-3657	-0.5
						hsa-miR-324-5p	-0.5					hsa-miR-501-5p	-0.5
						hsa-miR-539-3p	-0.5					hsa-miR-762	-0.5
						hsa-miR-6716-5p	-0.5					hsa-miR-5196-3p	-0.5
						hsa-miR-4272	-0.5					hsa-miR-1972	-0.5
						hsa-miR-4520-3p	-0.5					hsa-miR-3934-3p	-0.5
						hsa-miR-202-5p	-0.5					hsa-miR-4312	-0.5
						hsa-miR-198	-0.5					hsa-miR-4646-3p	-0.5
						hsa-miR-381-3p	-0.5					hsa-miR-223-5p	-0.5
						hsa-miR-3680-3p	-0.5					hsa-miR-5000-5p	-0.5
						hsa-miR-1206	-0.5					hsa-miR-4728-5p	-0.5
						hsa-miR-3927-5p	-0.5					hsa-miR-4741	-0.5
						hsa-miR-6734-3p	-0.5					hsa-miR-4738-3p	-0.5
						hsa-miR-3660	-0.5					hsa-miR-4729	-0.5
						hsa-miR-425-5p	-0.5					hsa-miR-4733-5p	-0.5
						hsa-miR-25-3p	-0.5					hsa-miR-5001-3p	-0.5
						hsa-miR-367-3p	-0.5					hsa-miR-423-5p	-0.5
						hsa-miR-363-3p	-0.5					hsa-miR-449b-3p	-0.5
						hsa-miR-1197	-0.5					hsa-miR-550a-5p	-0.5
						hsa-miR-4295	-0.5					hsa-miR-6499-3p	-0.5
						hsa-miR-3666	-0.5					hsa-miR-450b-3p	-0.5
						hsa-miR-4498	-0.5					hsa-miR-4538	-0.5
						hsa-miR-3924	-0.5					hsa-miR-4494	-0.5
						hsa-miR-4524b-3p	-0.5					hsa-miR-619	-0.5
						hsa-miR-6833-5p	-0.5					hsa-miR-3122	-0.5
						hsa-miR-4256	-0.5					hsa-miR-635	-0.5
						hsa-miR-597-3p	-0.5					hsa-miR-548q	-0.5
						hsa-miR-132-3p	-0.5					hsa-miR-622	-0.5
						hsa-miR-101-3p.2	-0.5					hsa-miR-4514	-0.5
						hsa-miR-6747-5p	-0.5					hsa-miR-1180	-0.5
						hsa-miR-3140-3p	-0.5					hsa-miR-1914-3p	-0.5
						hsa-miR-6757-5p	-0.5					hsa-miR-1276	-0.5
						hsa-miR-636	-0.5					hsa-miR-148a-3p	-0.5
						hsa-miR-3167	-0.5					hsa-miR-149-3p	-0.5
						hsa-miR-569	-0.5					hsa-miR-4666b	-0.5
						hsa-miR-655-3p	-0.5					hsa-miR-29b-1-5p	-0.5
						hsa-miR-485-3p	-0.5					hsa-miR-539-5p	-0.5
						hsa-miR-4802-5p	-0.5					hsa-miR-4267	-0.5
						hsa-miR-374c-5p	-0.5					hsa-miR-296-3p	-0.5
						hsa-miR-337-3p	-0.5					hsa-miR-548an	-0.5
						hsa-miR-4427	-0.5					hsa-miR-4533	-0.5
						hsa-miR-6779-3p	-0.5					hsa-miR-4501	-0.5
						hsa-miR-4742-3p	-0.5					hsa-miR-5089-5p	-0.5
						hsa-miR-1183	-0.5					hsa-miR-144-5p	-0.5
						hsa-miR-4731-3p	-0.5					hsa-miR-769-3p	-0.5
						hsa-miR-769-3p	-0.5					hsa-miR-3153	-0.5
						hsa-miR-450b-3p	-0.5					hsa-miR-4418	-0.5
						hsa-miR-3934-5p	-0.5					hsa-miR-342-3p	-0.5
						hsa-miR-300	-0.5					hsa-miR-4308	-0.5
						hsa-miR-98-3p	-0.5					hsa-miR-576-3p	-0.5
						hsa-miR-6730-3p	-0.5					hsa-miR-4785	-0.5
						hsa-miR-130a-3p	-0.5					hsa-miR-181a-2-3p	-0.5
						hsa-miR-130b-3p	-0.5					hsa-miR-3611	-0.5
						hsa-miR-4511	-0.5					hsa-miR-4487	-0.5
						hsa-miR-4481	-0.5					hsa-miR-4726-3p	-0.5
						hsa-miR-551b-5p	-0.5					hsa-miR-509-5p	-0.5
						hsa-miR-3910	-0.5					hsa-miR-3678-3p	-0.5
						hsa-miR-490-5p	-0.5					hsa-miR-4287	-0.5
						hsa-miR-6771-3p	-0.5					hsa-miR-765	-0.5
						hsa-miR-501-3p	-0.5					hsa-miR-378a-5p	-0.5
						hsa-miR-502-3p	-0.5					hsa-miR-1286	-0.5
						hsa-miR-4528	-0.5					hsa-miR-549a	-0.5
						hsa-miR-1468-3p	-0.5					hsa-miR-432-3p	-0.5
						hsa-miR-451b	-0.5					hsa-miR-374b-5p	-0.5
						hsa-miR-4513	-0.5					hsa-miR-337-3p	-0.5
						hsa-miR-5691	-0.5					hsa-miR-4772-3p	-0.5
						hsa-miR-106a-3p	-0.5					hsa-miR-3689a-5p	-0.5
						hsa-miR-571	-0.5					hsa-miR-3689b-5p	-0.5
						hsa-miR-8081	-0.5					hsa-miR-182-3p	-0.5
						hsa-miR-6885-3p	-0.5					hsa-miR-1207-5p	-0.5
						hsa-miR-6834-3p	-0.5					hsa-miR-4763-3p	-0.5
						hsa-miR-6892-5p	-0.5					hsa-miR-4422	-0.5
						hsa-miR-6886-3p	-0.5					hsa-miR-676-3p	-0.5
						hsa-miR-1913	-0.5					hsa-miR-142-5p	-0.5
						hsa-miR-513b-5p	-0.5					hsa-miR-3935	-0.5
						hsa-miR-449c-5p	-0.5					hsa-miR-5011-5p	-0.5
						hsa-miR-224-3p	-0.5					hsa-miR-500b	-0.5
						hsa-miR-4252	-0.5					hsa-miR-4516	-0.5
						hsa-miR-653-5p	-0.5					hsa-miR-548av-3p	-0.5
						hsa-miR-6888-3p	-0.5					hsa-miR-4999-3p	-0.5
						hsa-miR-5004-3p	-0.5					hsa-miR-1324	-0.5
						hsa-let-7b-3p	-0.5					hsa-miR-489	-0.5
						hsa-let-7a-3p	-0.5					hsa-miR-3129-5p	-0.5
						hsa-miR-3133	-0.5					hsa-miR-4660	-0.5
						hsa-miR-1248	-0.5					hsa-miR-5703	-0.5
						hsa-miR-4662b	-0.5					hsa-miR-216a-3p	-0.5
						hsa-miR-6780b-3p	-0.5					hsa-miR-3689f	-0.5
						hsa-miR-4687-5p	-0.5					hsa-miR-3685	-0.5
						hsa-miR-7159-5p	-0.5					hsa-miR-34b-3p	-0.5
						hsa-miR-330-3p	-0.5					hsa-miR-506-5p	-0.5
						hsa-miR-8086	-0.5					hsa-miR-4327	-0.5
						hsa-miR-4267	-0.5					hsa-miR-335-5p	-0.5
						hsa-miR-545-3p	-0.5					hsa-miR-4484	-0.5
						hsa-miR-33a-3p	-0.5					hsa-miR-196a-5p	-0.5
						hsa-miR-527	-0.5					hsa-miR-483-3p	-0.5
						hsa-miR-518a-5p	-0.5					hsa-miR-199a-3p	-0.5
						hsa-miR-3185	-0.5					hsa-miR-4731-3p	-0.5
						hsa-miR-33a-5p	-0.5					hsa-miR-4713-5p	-0.5
						hsa-miR-33b-5p	-0.5					hsa-miR-205-3p	-0.5
						hsa-miR-1298-5p	-0.5					hsa-miR-4513	-0.5
						hsa-miR-4662a-3p	-0.5					hsa-miR-1178-3p	-0.5
						hsa-miR-92a-3p	-0.5					hsa-miR-1226-3p	-0.5
						hsa-miR-92b-3p	-0.5					hsa-miR-4803	-0.5
						hsa-miR-32-5p	-0.5					hsa-miR-3927-5p	-0.5
						hsa-miR-301b-3p	-0.5					hsa-miR-3616-5p	-0.5
						hsa-miR-301a-3p	-0.5					hsa-miR-3978	-0.5
						hsa-miR-4691-3p	-0.5					hsa-miR-345-5p	-0.5
						hsa-miR-4311	-0.5					hsa-miR-218-1-3p	-0.5
						hsa-miR-3653-3p	-0.5					hsa-miR-5590-3p	-0.5
						hsa-miR-4477b	-0.5					hsa-miR-4709-5p	-0.5
						hsa-miR-6796-3p	-0.5					hsa-miR-18a-5p	-0.5
						hsa-miR-4429	-0.5					hsa-miR-4797-3p	-0.5
						hsa-miR-320a	-0.5					hsa-miR-6127	-0.5
						hsa-miR-320d	-0.5					hsa-miR-4266	-0.5
						hsa-miR-320b	-0.5					hsa-miR-4483	-0.5
						hsa-miR-320c	-0.5					hsa-miR-18b-5p	-0.5
						hsa-miR-9-3p	-0.5					hsa-miR-6133	-0.5
						hsa-miR-3144-3p	-0.5					hsa-miR-197-3p	-0.5
						hsa-miR-6076	-0.5					hsa-miR-4650-3p	-0.5
						hsa-miR-499b-5p	-0.5					hsa-miR-4318	-0.5
						hsa-miR-507	-0.5					hsa-miR-652-5p	-0.5
						hsa-miR-4452	-0.5					hsa-miR-4685-3p	-0.5
						hsa-miR-6805-3p	-0.5					hsa-miR-1293	-0.5
						hsa-miR-876-5p	-0.5					hsa-miR-4722-5p	-0.5
						hsa-miR-297	-0.5					hsa-miR-634	-0.5
						hsa-miR-4478	-0.5					hsa-miR-4451	-0.5
						hsa-miR-3929	-0.5					hsa-miR-4723-5p	-0.5
						hsa-miR-4419b	-0.5					hsa-miR-573	-0.5
						hsa-miR-5001-3p	-0.5					hsa-miR-6511b-5p	-0.5
						hsa-miR-4719	-0.5					hsa-miR-5692a	-0.5
						hsa-miR-365b-3p	-0.5					hsa-miR-3622a-3p	-0.5
						hsa-miR-365a-3p	-0.5					hsa-miR-6509-3p	-0.5
						hsa-miR-125b-2-3p	-0.5					hsa-miR-5698	-0.5
						hsa-miR-505-3p.1	-0.5					hsa-miR-3160-3p	-0.5
						hsa-miR-34b-5p	-0.5					hsa-miR-6512-5p	-0.5
						hsa-miR-4742-5p	-0.5					hsa-miR-938	-0.5
						hsa-miR-4483	-0.5					hsa-miR-4756-5p	-0.5
						hsa-miR-522-3p	-0.5					hsa-miR-186-5p	-0.5
						hsa-miR-298	-0.5					hsa-miR-374c-5p	-0.5
						hsa-miR-8066	-0.5					hsa-miR-3913-3p	-0.5
						hsa-miR-494-3p	-0.5					hsa-miR-3185	-0.5
						hsa-miR-216a-5p	-0.5					hsa-miR-181a-5p	-0.5
						hsa-miR-548e-5p	-0.5					hsa-miR-548ar-3p	-0.5
						hsa-miR-29b-1-5p	-0.5					hsa-miR-548e	-0.5
						hsa-miR-8084	-0.5					hsa-miR-4288	-0.5
						hsa-miR-6864-5p	-0.5					hsa-miR-3622b-3p	-0.5
						hsa-miR-6868-3p	-0.5					hsa-miR-4529-5p	-0.5
						hsa-miR-500b-5p	-0.5					hsa-miR-5589-5p	-0.5
						hsa-miR-500a-5p	-0.5					hsa-miR-5697	-0.5
						hsa-miR-4691-5p	-0.5					hsa-miR-7-5p	-0.5
						hsa-miR-6731-3p	-0.5					hsa-miR-767-5p	-0.5
						hsa-miR-580-3p	-0.5					hsa-miR-324-3p	-0.5
						hsa-miR-483-3p.1	-0.5					hsa-miR-125a-3p	-0.5
						hsa-miR-3912-5p	-0.5					hsa-miR-632	-0.5
						hsa-miR-4646-3p	-0.5					hsa-miR-4651	-0.5
						hsa-miR-542-3p	-0.5					hsa-miR-27a-3p	-0.5
						hsa-miR-511-3p	-0.5					hsa-miR-4271	-0.5
						hsa-miR-154-5p	-0.5					hsa-miR-4789-5p	-0.5
						hsa-miR-8054	-0.5					hsa-miR-3194-5p	-0.5
						hsa-miR-1273g-3p	-0.5					hsa-miR-550b-2-5p	-0.5
						hsa-miR-5089-5p	-0.5					hsa-miR-27b-3p	-0.5
						hsa-miR-4699-3p	-0.5					hsa-miR-548g-3p	-0.5
						hsa-miR-4789-5p	-0.5					hsa-miR-500a-5p	-0.5
						hsa-let-7f-1-3p	-0.5					hsa-miR-376a-3p	-0.5
						hsa-miR-5002-5p	-0.5					hsa-miR-513a-5p	-0.5
						hsa-miR-762	-0.5					hsa-miR-579	-0.5
						hsa-miR-4677-5p	-0.5					hsa-miR-379-5p	-0.5
						hsa-miR-4791	-0.5					hsa-miR-376b-3p	-0.5
						hsa-miR-6826-3p	-0.5					hsa-miR-4476	-0.5
						hsa-miR-3685	-0.5					hsa-miR-4662b	-0.5
						hsa-miR-607	-0.5					hsa-miR-608	-0.5
						hsa-miR-4729	-0.5					hsa-miR-4511	-0.5
						hsa-miR-4724-3p	-0.5					hsa-miR-4743-3p	-0.5
						hsa-miR-548at-5p	-0.5					hsa-miR-1915-5p	-0.5
						hsa-miR-3658	-0.5					hsa-miR-548a-3p	-0.5
						hsa-miR-5093	-0.5					hsa-miR-1298	-0.5
						hsa-miR-6797-3p	-0.5					hsa-miR-103b	-0.5
						hsa-miR-891b	-0.5					hsa-miR-331-3p	-0.5
						hsa-miR-4668-3p	-0.5					hsa-miR-4745-3p	-0.5
						hsa-miR-3159	-0.5					hsa-miR-4766-5p	-0.5
						hsa-miR-567	-0.5					hsa-miR-24-3p	-0.5
						hsa-miR-5701	-0.5					hsa-miR-3617-5p	-0.5
						hsa-miR-214-5p	-0.5					hsa-miR-2682-5p	-0.5
						hsa-miR-4457	-0.5					hsa-miR-4524b-3p	-0.5
						hsa-miR-570-3p	-0.5					hsa-miR-486-5p	-0.5
						hsa-miR-2682-5p	-0.5					hsa-miR-449c-5p	-0.5
						hsa-miR-3651	-0.5					hsa-miR-6511a-5p	-0.5
						hsa-miR-342-5p	-0.5					hsa-miR-376c-3p	-0.5
						hsa-miR-5010-3p	-0.5					hsa-miR-1278	-0.5
						hsa-miR-6733-5p	-0.5					hsa-miR-1231	-0.5
						hsa-miR-148a-5p	-0.5					hsa-miR-4272	-0.5
						hsa-miR-513a-5p	-0.5					hsa-miR-548m	-0.5
						hsa-miR-7844-5p	-0.5					hsa-miR-4739	-0.5
						hsa-miR-130b-5p	-0.5					hsa-miR-200b-3p	-0.5
						hsa-miR-6513-3p	-0.5					hsa-miR-298	-0.5
						hsa-miR-2054	-0.5					hsa-miR-377-3p	-0.5
						hsa-miR-101-5p	-0.5					hsa-miR-140-3p	-0.5
						hsa-miR-299-5p	-0.5					hsa-miR-6513-5p	-0.5
						hsa-miR-499a-5p	-0.5					hsa-miR-2115-5p	-0.5
						hsa-miR-541-5p	-0.5					hsa-miR-940	-0.5
						hsa-miR-4635	-0.5					hsa-miR-3714	-0.5
						hsa-miR-539-5p	-0.5					hsa-miR-429	-0.5
						hsa-miR-3689f	-0.5					hsa-miR-200c-3p	-0.5
						hsa-miR-3689a-5p	-0.5					hsa-miR-664a-3p	-0.5
						hsa-miR-3689e	-0.5					hsa-miR-129-5p	-0.5
						hsa-miR-3689b-5p	-0.5					hsa-miR-625-5p	-0.5
						hsa-miR-2113	-0.5					hsa-miR-4684-3p	-0.5
						hsa-miR-369-3p	-0.5					hsa-miR-3133	-0.5
						hsa-miR-589-3p	-0.5					hsa-miR-557	-0.5
						hsa-miR-340-5p	-0.5					hsa-miR-4668-3p	-0.5
						hsa-miR-4711-3p	-0.5					hsa-miR-3606-3p	-0.5
						hsa-miR-7156-5p	-0.5					hsa-miR-548aj-3p	-0.5
						hsa-miR-6739-3p	-0.5					hsa-miR-616-5p	-0.5
						hsa-miR-4652-3p	-0.5					hsa-miR-548ae	-0.5
						hsa-miR-144-3p	-0.5					hsa-miR-548am-3p	-0.5
						hsa-miR-3120-3p	-0.5					hsa-miR-371b-5p	-0.5
						hsa-miR-3121-3p	-0.5					hsa-miR-302c-5p	-0.5
						hsa-miR-302c-5p	-0.5					hsa-miR-548ah-3p	-0.5
						hsa-miR-1184	-0.5					hsa-miR-4760-3p	-0.5
						hsa-miR-142-5p	-0.5					hsa-miR-576-5p	-0.5
						hsa-miR-5590-3p	-0.5					hsa-miR-548at-5p	-0.5
						hsa-miR-548aw	-0.5					hsa-miR-548az-5p	-0.5
						hsa-miR-627-3p	-0.5					hsa-miR-4795-3p	-0.5
						hsa-miR-129-5p	-0.5					hsa-miR-6074	-0.5
						hsa-miR-335-3p	-0.5					hsa-miR-889	-0.5
						hsa-miR-153-5p	-0.5					hsa-miR-203a	-0.5
						hsa-miR-4743-3p	-0.5					hsa-miR-2115-3p	-0.5
						hsa-miR-4735-5p	-0.5					hsa-miR-5700	-0.5
						hsa-miR-4795-3p	-0.5					hsa-miR-539-3p	-0.5
						hsa-miR-944	-0.5					hsa-miR-1305	-0.5
						hsa-miR-208a-5p	-0.5					hsa-miR-371a-5p	-0.5
						hsa-miR-208b-5p	-0.5					hsa-miR-92b-3p	-0.5
						hsa-miR-335-5p	-0.5					hsa-miR-4311	-0.5
						hsa-miR-582-5p	-0.5					hsa-miR-5003-3p	-0.5
						hsa-miR-548p	-0.5					hsa-miR-409-3p	-0.5
						hsa-miR-4705	-0.5					hsa-miR-183-3p	-0.5
						hsa-miR-4664-5p	-0.5					hsa-miR-25-3p	-0.5
						hsa-miR-4776-3p	-0.5					hsa-miR-92a-3p	-0.5
						hsa-miR-3606-3p	-0.5					hsa-miR-1261	-0.5
						hsa-miR-513c-3p	-0.5					hsa-miR-548ao-5p	-0.5
						hsa-miR-513a-3p	-0.5					hsa-miR-29a-5p	-0.5
						hsa-miR-6739-5p	-0.5					hsa-miR-4735-5p	-0.5
						hsa-miR-3692-3p	-0.5					hsa-miR-543	-0.5
						hsa-miR-513c-5p	-0.5					hsa-miR-6507-5p	-0.5
						hsa-miR-3160-5p	-0.5					hsa-miR-5582-3p	-0.5
						hsa-miR-577	-0.5					hsa-miR-1290	-0.5
						hsa-miR-4803	-0.5					hsa-miR-4678	-0.5
						hsa-miR-3163	-0.5					hsa-miR-548ax	-0.5
						hsa-miR-5190	-0.5					hsa-miR-3129-3p	-0.5
						hsa-miR-2053	-0.5					hsa-miR-4703-5p	-0.5
						hsa-miR-520g-3p	-0.5					hsa-miR-6507-3p	-0.5
						hsa-miR-520h	-0.5					hsa-miR-154-3p	-0.5
						hsa-miR-548c-3p	-0.5					hsa-miR-297	-0.5
						hsa-miR-526b-5p	-0.5					hsa-miR-5583-5p	-0.5
						hsa-miR-1237-3p	-0.5					hsa-miR-5680	-0.5
						hsa-miR-3688-3p	-0.5					hsa-miR-10a-3p	-0.5
						hsa-miR-141-5p	-0.5					hsa-miR-514b-3p	-0.5
						hsa-miR-374b-5p	-0.5					hsa-miR-3653	-0.5
						hsa-miR-1250-3p	-0.5					hsa-miR-323a-3p	-0.5
						hsa-miR-496.2	-0.5					hsa-miR-3074-3p	-0.5
						hsa-miR-3942-3p	-0.5					hsa-miR-4263	-0.5
						hsa-miR-103b	-0.5					hsa-miR-3646	-0.5
						hsa-miR-4694-5p	-0.5					hsa-miR-301a-3p	-0.5
						hsa-miR-7159-3p	-0.5					hsa-miR-4475	-0.5
						hsa-miR-1185-2-3p	-0.5					hsa-miR-559	-0.5
						hsa-let-7f-2-3p	-0.5					hsa-miR-548a-5p	-0.5
						hsa-miR-1185-1-3p	-0.5					hsa-miR-548ap-5p	-0.5
						hsa-miR-4526	-0.5					hsa-miR-628-3p	-0.5
						hsa-miR-431-5p	-0.5					hsa-miR-3908	-0.5
						hsa-miR-4492	-0.5					hsa-miR-548au-5p	-0.5
						hsa-miR-2116-5p	-0.5					hsa-miR-5579-5p	-0.5
						hsa-miR-4273	-0.5					hsa-miR-527	-0.5
						hsa-miR-3201	-0.5					hsa-miR-3940-5p	-0.5
						hsa-miR-5582-3p	-0.5					hsa-miR-130b-3p	-0.5
						hsa-miR-2681-5p	-0.5					hsa-miR-4639-5p	-0.5
						hsa-miR-6077	-0.5					hsa-miR-4744	-0.5
						hsa-miR-3143	-0.5					hsa-miR-301b	-0.5
						hsa-miR-7849-3p	-0.5					hsa-miR-548as-5p	-0.5
						hsa-miR-561-3p	-0.5					hsa-miR-4432	-0.5
						hsa-miR-7856-5p	-0.5					hsa-miR-548j	-0.5
						hsa-miR-302d-5p	-0.5					hsa-miR-599	-0.5
						hsa-miR-302b-5p	-0.5					hsa-miR-4274	-0.5
						hsa-miR-4753-3p	-0.5					hsa-miR-141-3p	-0.5
						hsa-miR-6507-3p	-0.5					hsa-miR-4760-5p	-0.5
						hsa-miR-197-3p	-0.5					hsa-miR-30c-5p	-0.5
						hsa-miR-5096	-0.5					hsa-miR-302a-5p	-0.5
						hsa-miR-1277-5p	-0.5					hsa-miR-338-5p	-0.5
						hsa-miR-557	-0.5					hsa-miR-548z	-0.5
						hsa-miR-520d-5p	-0.5					hsa-miR-548i	-0.5
						hsa-miR-524-5p	-0.5					hsa-miR-6505-5p	-0.5
						hsa-miR-6504-3p	-0.5					hsa-miR-130a-3p	-0.5
						hsa-miR-548f-5p	-0.5					hsa-miR-548o-5p	-0.5
						hsa-miR-548x-5p	-0.5					hsa-miR-548am-5p	-0.5
						hsa-miR-548g-5p	-0.5					hsa-miR-548c-5p	-0.5
						hsa-miR-548aj-5p	-0.5					hsa-miR-1322	-0.5
						hsa-miR-138-2-3p	-0.5					hsa-miR-548aq-5p	-0.5
						hsa-miR-510-3p	-0.5					hsa-miR-548ak	-0.5
						hsa-miR-373-5p	-0.5					hsa-miR-548x-5p	-0.5
						hsa-miR-371b-5p	-0.5					hsa-miR-548ab	-0.5
						hsa-miR-616-5p	-0.5					hsa-miR-513c-5p	-0.5
						hsa-miR-4284	-0.5					hsa-miR-5701	-0.5
						hsa-miR-590-3p	-0.5					hsa-miR-4766-3p	-0.5
						hsa-miR-505-3p.2	-0.5					hsa-miR-548d-5p	-0.5
						hsa-miR-4680-3p	-0.5					hsa-miR-320a	-0.5
						hsa-miR-4762-3p	-0.5					hsa-miR-4509	-0.5
						hsa-miR-664b-3p	-0.5					hsa-miR-548w	-0.5
						hsa-miR-579-3p	-0.5					hsa-miR-2681-5p	-0.5
						hsa-miR-6758-3p	-0.5					hsa-miR-4507	-0.5
						hsa-miR-6729-3p	-0.5					hsa-miR-30a-3p	-0.5
						hsa-miR-4715-3p	-0.5					hsa-miR-137	-0.5
						hsa-miR-137	-0.5					hsa-miR-203b-3p	-0.5
						hsa-miR-4275	-0.5					hsa-miR-3152-3p	-0.5
						hsa-miR-4475	-0.5					hsa-miR-30e-3p	-0.5
						hsa-miR-222-5p	-0.5					hsa-miR-519e-5p	-0.5
						hsa-miR-3129-5p	-0.5					hsa-miR-4742-3p	-0.5
						hsa-miR-199a-3p	-0.5					hsa-miR-633	-0.5
						hsa-miR-199b-3p	-0.5					hsa-miR-26a-1-3p	-0.5
						hsa-miR-4264	-0.5					hsa-miR-188-5p	-0.5
						hsa-miR-4709-5p	-0.5					hsa-miR-30d-5p	-0.5
						hsa-miR-32-3p	-0.5					hsa-miR-548b-5p	-0.5
						hsa-miR-576-5p	-0.5					hsa-miR-6715b-3p	-0.5
						hsa-miR-126-5p	-0.5					hsa-miR-4670-3p	-0.5
						hsa-miR-3130-3p	-0.5					hsa-miR-26a-2-3p	-0.5
						hsa-miR-30a-3p	-0.5					hsa-miR-675-3p	-0.5
						hsa-miR-30e-3p	-0.5					hsa-miR-323b-3p	-0.5
						hsa-miR-30d-3p	-0.5					hsa-miR-2116-5p	-0.5
						hsa-miR-5580-3p	-0.5					hsa-miR-3691-3p	-0.5
						hsa-miR-493-5p	-0.5					hsa-miR-3679-3p	-0.5
						hsa-miR-5692a	-0.5					hsa-miR-375	-0.5
						hsa-miR-4766-5p	-0.5					hsa-miR-365b-3p	-0.5
						hsa-miR-4269	-0.5					hsa-miR-136-3p	-0.5
						hsa-miR-6715b-5p	-0.5					hsa-miR-451b	-0.5
						hsa-miR-5587-5p	-0.5					hsa-miR-590-5p	-0.5
						hsa-miR-6507-5p	-0.5					hsa-miR-616-3p	-0.5
						hsa-miR-4676-5p	-0.5					hsa-miR-3925-5p	-0.5
						hsa-miR-575	-0.5					hsa-miR-758-3p	-0.5
						hsa-miR-487b-5p	-0.5					hsa-miR-5100	-0.5
						hsa-miR-487a-5p	-0.5					hsa-miR-5587-5p	-0.5
						hsa-miR-582-3p	-0.5					hsa-miR-4694-5p	-0.5
						hsa-miR-455-3p.2	-0.5					hsa-miR-892c-3p	-0.5
						hsa-miR-6516-5p	-0.5					hsa-miR-222-5p	-0.5
						hsa-miR-548x-3p	-0.5					hsa-miR-3201	-0.5
						hsa-miR-548aj-3p	-0.5					hsa-miR-20a-3p	-0.5
						hsa-miR-548am-3p	-0.5					hsa-miR-541-5p	-0.5
						hsa-miR-548aq-3p	-0.5					hsa-miR-569	-0.5
						hsa-miR-548j-3p	-0.5					hsa-miR-505-3p	-0.5
						hsa-miR-548ah-3p	-0.5					hsa-miR-6072	-0.5
						hsa-miR-548ae-3p	-0.5					hsa-miR-4524a-5p	-0.5
						hsa-miR-3153	-0.5					hsa-miR-497-3p	-0.5
						hsa-miR-514b-5p	-0.5					hsa-miR-3200-5p	-0.5
						hsa-miR-7151-5p	-0.5					hsa-miR-3919	-0.5
						hsa-miR-4307	-0.5					hsa-miR-502-3p	-0.5
						hsa-miR-489-3p	-0.5					hsa-miR-3920	-0.5
						hsa-miR-4677-3p	-0.5					hsa-miR-133a	-0.5
						hsa-miR-4679	-0.5					hsa-miR-589-3p	-0.5
						hsa-miR-448	-0.5					hsa-miR-26b-5p	-0.5
						hsa-miR-1279	-0.5					hsa-miR-4666a-5p	-0.5
						hsa-miR-889-3p	-0.5					hsa-miR-4524b-5p	-0.5
						hsa-miR-1283	-0.5					hsa-miR-133b	-0.5
						hsa-miR-4775	-0.5					hsa-miR-4797-5p	-0.5
						hsa-miR-6126	-0.5					hsa-miR-548u	-0.5
						hsa-miR-6124	-0.5					hsa-miR-4519	-0.5
						hsa-miR-302a-5p	-0.5					hsa-miR-4465	-0.5
						hsa-miR-183-3p	-0.5					hsa-miR-4781-3p	-0.5
						hsa-miR-409-3p	-0.5					hsa-miR-1265	-0.5
						hsa-miR-664a-3p	-0.5					hsa-miR-877-3p	-0.5
						hsa-miR-374a-5p	-0.5					hsa-miR-4520a-3p	-0.5
						hsa-miR-4426	-0.5					hsa-let-7g-3p	-0.5
						hsa-miR-4647	-0.5					hsa-miR-490-5p	-0.5
						hsa-miR-656-3p	-0.5					hsa-miR-302b-5p	-0.5
						hsa-miR-16-1-3p	-0.5					hsa-miR-499a-5p	-0.5
						hsa-miR-410-3p	-0.5					hsa-miR-4309	-0.5
						hsa-miR-5011-5p	-0.5					hsa-miR-664a-5p	-0.5
						hsa-miR-8063	-0.5					hsa-miR-30a-5p	-0.5
						hsa-miR-4698	-0.5					hsa-miR-5585-5p	-0.5
						hsa-miR-6074	-0.5					hsa-miR-3144-3p	-0.5
						hsa-miR-7161-3p	-0.5					hsa-miR-592	-0.5
						hsa-miR-10a-3p	-0.5					hsa-miR-4419b	-0.5
						hsa-miR-1305	-0.5					hsa-miR-4677-3p	-0.5
						hsa-miR-8055	-0.5					hsa-miR-1236-5p	-0.5
						hsa-miR-5003-3p	-0.5					hsa-miR-302d-5p	-0.5
						hsa-miR-548n	-0.5					hsa-miR-4699-3p	-0.5
						hsa-miR-5100	-0.5					hsa-miR-4436b-5p	-0.5
						hsa-miR-1273d	-0.5					hsa-miR-26a-5p	-0.5
						hsa-miR-497-3p	-0.5					hsa-miR-5584-3p	-0.5
						hsa-miR-6083	-0.5					hsa-miR-5692b	-0.5
							-0.5					hsa-miR-218-5p	-0.5
							-0.5					hsa-miR-1206	-0.5
							-0.5					hsa-miR-409-5p	-0.5
							-0.5					hsa-miR-99a-3p	-0.5
							-0.5					hsa-miR-132-3p	-0.5
							-0.5					hsa-miR-146a-3p	-0.5
							-0.5					hsa-miR-3620-3p	-0.5
							-0.5					hsa-miR-139-5p	-0.5
							-0.5					hsa-miR-4251	-0.5
							-0.5					hsa-let-7a-2-3p	-0.5
							-0.5					hsa-miR-5589-3p	-0.5
							-0.5					hsa-miR-766-5p	-0.5
							-0.5					hsa-miR-4423-3p	-0.5
							-0.5					hsa-miR-454-5p	-0.5
							-0.5					hsa-miR-510	-0.5
							-0.5					hsa-miR-200b-5p	-0.5
							-0.5					hsa-miR-4329	-0.5
							-0.5					hsa-miR-155-3p	-0.5
							-0.5					hsa-miR-4686	-0.5
							-0.5					hsa-miR-4269	-0.5
							-0.5					hsa-miR-181b-3p	-0.5
							-0.5					hsa-miR-6715a-3p	-0.5
							-0.5					hsa-miR-4330	-0.5
							-0.5					hsa-miR-4668-5p	-0.5
							-0.5					hsa-miR-1243	-0.5
							-0.5					hsa-miR-544a	-0.5
							-0.5					hsa-miR-660-5p	-0.5
							-0.5					hsa-miR-3157-5p	-0.5
							-0.5					hsa-miR-526b-5p	-0.5
							-0.5					hsa-miR-6511b-3p	-0.5
							-0.5					hsa-miR-4641	-0.5
							-0.5					hsa-miR-4674	-0.5
							-0.5					hsa-miR-6511a-3p	-0.5
							-0.5					hsa-miR-548k	-0.5
							-0.5					hsa-miR-935	-0.5
							-0.5					hsa-miR-4691-5p	-0.5
							-0.5					hsa-miR-770-5p	-0.5
							-0.5					hsa-miR-518a-3p	-0.5
							-0.5					hsa-miR-381-3p	-0.5
							-0.5					hsa-miR-208b	-0.5
							-0.5					hsa-miR-3124-3p	-0.5
							-0.5					hsa-miR-600	-0.5
							-0.5					hsa-miR-5195-3p	-0.5
							-0.5					hsa-miR-452-5p	-0.5
							-0.5					hsa-miR-943	-0.5
							-0.5					hsa-miR-412	-0.5
							-0.5					hsa-miR-6504-5p	-0.5
							-0.5					hsa-miR-135a-5p	-0.5
							-0.5					hsa-miR-570-3p	-0.5
							-0.5					hsa-miR-6716-5p	-0.5
							-0.5					hsa-miR-4711-3p	-0.5
							-0.5					hsa-miR-1304-5p	-0.5
							-0.5					hsa-miR-575	-0.5
							-0.5					hsa-miR-4795-5p	-0.5
							-0.5					hsa-miR-548ag	-0.5
							-0.5					hsa-miR-937-5p	-0.5
							-0.5					hsa-miR-548ao-3p	-0.5
							-0.5					hsa-miR-103a-2-5p	-0.5
							-0.5					hsa-miR-518c-3p	-0.5
							-0.5					hsa-let-7f-2-3p	-0.5
							-0.5					hsa-miR-1252	-0.5
							-0.5					hsa-miR-4774-5p	-0.5
							-0.5					hsa-miR-3074-5p	-0.5
							-0.5					hsa-miR-3191-5p	-0.5
							-0.5					hsa-miR-6083	-0.5
							-0.5					hsa-miR-518b	-0.5
							-0.5					hsa-miR-4742-5p	-0.5
							-0.5					hsa-miR-3667-5p	-0.5
							-0.5					hsa-miR-1224-5p	-0.5
							-0.5					hsa-miR-3126-5p	-0.5
							-0.5					hsa-miR-6128	-0.5
							-0.5					hsa-miR-219-1-3p	-0.5
							-0.5					hsa-miR-5702	-0.5
							-0.5					hsa-miR-627	-0.5
							-0.5					hsa-let-7f-1-3p	-0.5
							-0.5					hsa-miR-4705	-0.5
							-0.5					hsa-miR-4764-5p	-0.5
							-0.5					hsa-miR-512-5p	-0.5
							-0.5					hsa-miR-5196-5p	-0.5
							-0.5					hsa-miR-5579-3p	-0.5
							-0.5					hsa-miR-218-2-3p	-0.5
							-0.5					hsa-miR-5588-5p	-0.5
							-0.5					hsa-miR-556-3p	-0.5
							-0.5					hsa-miR-34c-5p	-0.5
							-0.5					hsa-miR-4464	-0.5
							-0.5					hsa-miR-4444	-0.5
							-0.5					hsa-miR-4661-5p	-0.5
							-0.5					hsa-miR-1295b-3p	-0.5
							-0.5					hsa-miR-761	-0.5
							-0.5					hsa-miR-1273e	-0.5
							-0.5					hsa-miR-23b-5p	-0.5
							-0.5					hsa-miR-4752	-0.5
							-0.5					hsa-let-7b-3p	-0.5
							-0.5					hsa-miR-4640-5p	-0.5
							-0.5					hsa-miR-4635	-0.5
							-0.5					hsa-miR-376a-5p	-0.5
							-0.5					hsa-miR-98-3p	-0.5
							-0.5					hsa-miR-6131	-0.5
							-0.5					hsa-miR-6724-5p	-0.5
							-0.5					hsa-miR-124-3p	-0.5
							-0.5					hsa-miR-548ai	-0.5
							-0.5					hsa-miR-4780	-0.5
							-0.5					hsa-miR-659-5p	-0.5
							-0.5					hsa-miR-15b-5p	-0.5
							-0.5					hsa-miR-214-5p	-0.5
							-0.5					hsa-miR-4794	-0.5
							-0.5					hsa-miR-153	-0.5
							-0.5					hsa-miR-4722-3p	-0.5
							-0.5					hsa-miR-151b	-0.5
							-0.5					hsa-miR-580	-0.5
							-0.5					hsa-miR-4264	-0.5
							-0.5					hsa-miR-4675	-0.5
							-0.5					hsa-miR-199b-5p	-0.5
							-0.5					hsa-miR-124-5p	-0.5
							-0.5					hsa-miR-1185-1-3p	-0.5
							-0.5					hsa-miR-151a-5p	-0.5
							-0.5					hsa-miR-23a-5p	-0.5
							-0.5					hsa-miR-1915-3p	-0.5
							-0.5					hsa-miR-4320	-0.5
							-0.5					hsa-miR-195-5p	-0.5
							-0.5					hsa-miR-217	-0.5
							-0.5					hsa-miR-4292	-0.5
							-0.5					hsa-miR-4689	-0.5
							-0.5					hsa-miR-424-5p	-0.5
							-0.5					hsa-miR-4325	-0.5
							-0.5					hsa-miR-3691-5p	-0.5
							-0.5					hsa-miR-5089-3p	-0.5
							-0.5					hsa-miR-581	-0.5
							-0.5					hsa-miR-376a-2-5p	-0.5
							-0.5					hsa-miR-2277-3p	-0.5
							-0.5					hsa-miR-3180-5p	-0.5
							-0.5					hsa-miR-3130-3p	-0.5
							-0.5					hsa-miR-3184-5p	-0.5
							-0.5					hsa-miR-934	-0.5
							-0.5					hsa-miR-3131	-0.5
							-0.5					hsa-miR-425-5p	-0.5
							-0.5					hsa-miR-5047	-0.5
							-0.5					hsa-miR-644a	-0.5
							-0.5					hsa-miR-875-3p	-0.5
							-0.5					hsa-miR-4723-3p	-0.5
							-0.5					hsa-miR-3915	-0.5
							-0.5					hsa-miR-4731-5p	-0.5
							-0.5					hsa-miR-17-3p	-0.5
							-0.5					hsa-miR-577	-0.5
							-0.5					hsa-miR-130b-5p	-0.5
							-0.5					hsa-miR-3135b	-0.5
							-0.5					hsa-miR-128	-0.5
							-0.5					hsa-miR-5087	-0.5
							-0.5					hsa-miR-6719-3p	-0.5
							-0.5					hsa-miR-5580-5p	-0.5
							-0.5					hsa-miR-3650	-0.5
							-0.5					hsa-miR-1273g-5p	-0.5
							-0.5					hsa-miR-3120-5p	-0.5
							-0.5					hsa-miR-4669	-0.5
							-0.5					hsa-miR-5705	-0.5
							-0.5					hsa-miR-1237-3p	-0.5
							-0.5					hsa-miR-4774-3p	-0.5
							-0.5					hsa-miR-4776-3p	-0.5
							-0.5					hsa-miR-550a-3-5p	-0.5
							-0.5					hsa-miR-3681-3p	-0.5
							-0.5					hsa-miR-5001-5p	-0.5
							-0.5					hsa-miR-4664-5p	-0.5
							-0.5					hsa-miR-4733-3p	-0.5
							-0.5					hsa-miR-129-1-3p	-0.5
							-0.5					hsa-miR-3928	-0.5
							-0.5					hsa-miR-4299	-0.5
							-0.5					hsa-miR-4255	-0.5
							-0.5					hsa-miR-5093	-0.5
							-0.5					hsa-miR-129-2-3p	-0.5
							-0.5					hsa-miR-4745-5p	-0.5
							-0.5					hsa-miR-4727-5p	-0.5
							-0.5					hsa-miR-5011-3p	-0.5
							-0.5					hsa-miR-138-5p	-0.5
							-0.5					hsa-miR-500a-3p	-0.5
							-0.5					hsa-miR-381-5p	-0.5
							-0.5					hsa-miR-885-3p	-0.5
							-0.5					hsa-miR-3119	-0.5
							-0.5					hsa-miR-936	-0.5
							-0.5					hsa-miR-3614-3p	-0.5
							-0.5					hsa-miR-4664-3p	-0.5
							-0.5					hsa-miR-5187-5p	-0.5
							-0.5					hsa-miR-3658	-0.5
							-0.5					hsa-miR-152	-0.5
							-0.5					hsa-miR-5691	-0.5
							-0.5					hsa-miR-611	-0.5
							-0.5					hsa-miR-125b-1-3p	-0.5
							-0.5					hsa-miR-5571-3p	-0.5
							-0.5					hsa-miR-6502-3p	-0.5
							-0.5					hsa-miR-888-5p	-0.5
							-0.5					hsa-miR-558	-0.5
							-0.5					hsa-miR-637	-0.5
							-0.5					hsa-miR-3202	-0.5
							-0.5					hsa-miR-556-5p	-0.5
							-0.5					hsa-miR-4691-3p	-0.5
							-0.5					hsa-miR-4793-5p	-0.5
							-0.5					hsa-miR-649	-0.5
							-0.5					hsa-miR-4736	-0.5
							-0.5					hsa-miR-148b-3p	-0.5
							-0.5					hsa-miR-4779	-0.5
							-0.5					hsa-miR-4801	-0.5
							-0.5					hsa-miR-432-5p	-0.5
							-0.5					hsa-miR-4753-5p	-0.5
							-0.5					hsa-miR-3924	-0.5
							-0.5					hsa-miR-15a-3p	-0.5
							-0.5					hsa-miR-499b-3p	-0.5
							-0.5					hsa-miR-3688-3p	-0.5
							-0.5					hsa-miR-1193	-0.5
							-0.5					hsa-miR-3689e	-0.5
							-0.5					hsa-miR-4709-3p	-0.5
							-0.5					hsa-miR-6514-3p	-0.5
							-0.5					hsa-miR-3158-5p	-0.5
							-0.5					hsa-miR-509-3-5p	-0.5
							-0.5					hsa-miR-4692	-0.5
							-0.5					hsa-miR-148a-5p	-0.5
							-0.5					hsa-miR-4793-3p	-0.5
							-0.5					hsa-miR-4307	-0.5
							-0.5					hsa-miR-3911	-0.5
							-0.5					hsa-miR-4735-3p	-0.5
							-0.5					hsa-miR-367-5p	-0.5
							-0.5					hsa-miR-4522	-0.5
							-0.5					hsa-miR-655	-0.5
							-0.5					hsa-miR-196b-5p	-0.5
							-0.5					hsa-miR-6077	-0.5
							-0.5					hsa-miR-2117	-0.5
							-0.5					hsa-miR-125b-2-3p	-0.5
							-0.5					hsa-miR-3684	-0.5
							-0.5					hsa-miR-4753-3p	-0.5
												hsa-miR-2355-3p	-0.5
												hsa-miR-362-5p	-0.5
												hsa-miR-199b-3p	-0.5
												hsa-miR-6129	-0.5
												hsa-miR-5682	-0.5
												hsa-miR-586	-0.5
												hsa-miR-4419a	-0.5
												hsa-miR-3914	-0.5
												hsa-miR-5190	-0.5
												hsa-miR-4457	-0.5
												hsa-miR-3121-3p	-0.5
												hsa-miR-656	-0.5
												hsa-miR-4284	-0.5
												hsa-miR-3668	-0.5
												hsa-miR-1587	-0.5
												hsa-miR-4510	-0.5
												hsa-miR-1825	-0.5
												hsa-miR-516b-3p	-0.5
												hsa-miR-516a-3p	-0.5
												hsa-miR-3117-3p	-0.5
												hsa-miR-3607-3p	-0.5
												hsa-miR-4525	-0.5
												hsa-miR-4504	-0.5
												hsa-miR-369-3p	-0.5
												hsa-miR-3922-5p	-0.5
												hsa-miR-181d	-0.5
												hsa-miR-16-1-3p	-0.5
												hsa-miR-5187-3p	-0.5
												hsa-miR-4256	-0.5
												hsa-miR-496	-0.5
												hsa-miR-4262	-0.5
												hsa-miR-6130	-0.5
												hsa-miR-4434	-0.5
												hsa-miR-764	-0.5
												hsa-miR-548b-3p	-0.5
												hsa-miR-3064-3p	-0.5
												hsa-miR-4715-3p	-0.5
												hsa-miR-181b-5p	-0.5
												hsa-miR-1913	-0.5
												hsa-miR-15b-3p	-0.5
												hsa-miR-5191	-0.5
												hsa-miR-499a-3p	-0.5
												hsa-miR-384	-0.5
												hsa-miR-4252	-0.5
												hsa-miR-455-5p	-0.5
												hsa-miR-3620-5p	-0.5
												hsa-miR-5010-5p	-0.5
												hsa-miR-548az-3p	-0.5
												hsa-miR-1245a	-0.5
												hsa-miR-3529-5p	-0.5
												hsa-miR-181c-5p	-0.5
												hsa-miR-3667-3p	-0.5
												hsa-miR-155-5p	-0.5
												hsa-miR-4725-3p	-0.5
												hsa-miR-548f	-0.5
												hsa-miR-3148	-0.5
												hsa-miR-3934-5p	-0.5
												hsa-miR-664b-3p	-0.5
												hsa-miR-542-3p	-0.5
												hsa-miR-1247-3p	-0.5
												hsa-miR-4693-5p	-0.5
												hsa-miR-3194-3p	-0.5
												hsa-miR-1277-5p	-0.5
												hsa-miR-1321	-0.5
												hsa-miR-4659a-3p	-0.5
												hsa-miR-2276	-0.5
												hsa-miR-494	-0.5
												hsa-miR-4310	-0.5
												hsa-miR-4747-3p	-0.5
												hsa-miR-4656	-0.5
												hsa-miR-5681a	-0.5
												hsa-miR-4659b-3p	-0.5
												hsa-miR-1248	-0.5
												hsa-miR-642a-5p	-0.5
												hsa-miR-545-3p	-0.5
												hsa-miR-4652-3p	-0.5
												hsa-miR-4704-3p	-0.5
												hsa-miR-450b-5p	-0.5
												hsa-miR-1253	-0.5
												hsa-miR-4426	-0.5
												hsa-miR-6124	-0.5
												hsa-miR-3160-5p	-0.5
												hsa-miR-4482-3p	-0.5
												hsa-miR-1538	-0.5
												hsa-miR-4724-5p	-0.5
												hsa-miR-330-3p	-0.5
												hsa-miR-18a-3p	-0.5
												hsa-miR-4647	-0.5
												hsa-miR-34b-5p	-0.5
												hsa-miR-202-5p	-0.5
												hsa-miR-421	-0.5
												hsa-miR-3200-3p	-0.5
												hsa-miR-147a	-0.5
												hsa-miR-138-2-3p	-0.5
												hsa-miR-641	-0.5
												hsa-miR-3927-3p	-0.5
												hsa-miR-4773	-0.5
												hsa-miR-5092	-0.5
												hsa-miR-4469	-0.5
												hsa-miR-605	-0.5
												hsa-miR-552	-0.5
												hsa-miR-3680-3p	-0.5
												hsa-miR-4716-3p	-0.5
												hsa-miR-1207-3p	-0.5
												hsa-miR-507	-0.5
												hsa-miR-5096	-0.5
												hsa-miR-548c-3p	-0.5

## Sheet: Supplement 1E; LNCRNAs
Supplementary 1E: lncRNA scores related to miR30a-3p according to databases
lncRNA Names	log2FoldChange (TCGA)	ncr	log2FoldChange (GSE142083)	non.coding	log2FoldChange (GSE133632)	LNCRAN	Experiment (DIANA)	cell line (DIANA)	tissue (DIANA)
AC100801.1	8.6025	LOC105379110	6.24663	MIR548X	5.2751	AC002367.1	2	0.5	0.5
AC105460.1	7.65671	MIR548XHG	6.03887	MIR105-1	4.58241	AC004943.2	2	0.5	0.5
AC244102.4	7.56779	LOC105379064	5.99929	MIR105-2	4.57993	AC004951.1	2	0.5	0.5
LINC02525	7.45912	LINC00355	5.83439	MIR767	4.23657	AC005014.1	2	2.5	2
G2E3-AS1	7.30477	LOC105370084	5.79078	MIR615	3.91851	AC005150.1	2	0.5	0.5
LINC02582	7.28054	LOC105378813	5.58751	MIR196A1	3.64488	AC005229.4	2	0.5	0.5
AC073365.1	7.22257	LINC01989	5.5839	MIR196A2	3.55104	AC005261.1	2	1	1
AC010595.1	7.18831	LINC02434	5.22374	MIR1910	3.4792	AC005262.1	2	0.5	0.5
AC010789.1	7.04599	LOC105371358	5.196	MIR1269A	3.3523	AC005702.2	2	0.5	0.5
LINC00355	7.00426	LOC107984132	5.13504	MIR1305	3.24889	AC005822.1	2	0.5	0.5
AC244102.3	6.95709	LOC105372077	5.13032	LCAL1	3.19075	AC006026.1	2	0.5	0.5
BOK-AS1	6.91571	LINC02522	5.06338	MIR3171	3.08485	AC006028.1	2	0.5	0.5
MAGEA4-AS1	6.88766	LINC02616	5.04424	LOC105378399	2.99375	AC006064.5	2	2	2
AC087612.1	6.85563	LCAL1	5.02037	MIR3180-4	2.93217	AC006978.1	2	0.5	0.5
AC018865.2	6.64385	LOC105376938	4.98208	MIR3180-5	2.93047	AC007182.2	2	0.5	0.5
AFAP1-AS1	6.59981	LOC105375772	4.94542	MIR3180-3	2.9264	AC007614.1	2	0.5	0.5
AC093817.2	6.53229	LOC105375324	4.78522	VTRNA1-2	2.8757	AC007619.2	2	0.5	0.5
AL162413.1	6.52255	LOC105370988	4.78217	MIR3180-1	2.86566	AC008038.1	2	2	1
LINC01249	6.39229	LOC105377607	4.75013	MIR3180-2	2.86566	AC008677.1	2	0.5	0.5
LINC01234	6.32753	LOC107987247	4.72959	MIR573	2.85473	AC009118.3	2	0.5	0.5
AC106875.1	6.28498	LOC105370217	4.69855	LINC02432	2.82556	AC009163.3	2	0.5	0.5
LINC01614	6.24226	LINC01667	4.69765	MIR548F1	2.82234	AC009245.1	2	0.5	0.5
AC092916.1	6.19709	LINC02843	4.69317	MIR548X2	2.69835	AC009487.2	2	1	1
AC026785.3	6.07719	LOC107985036	4.68695	MIR1286	2.66173	AC009506.2	2	0.5	0.5
LINC00392	6.06245	LINC00911	4.65427	MIR1269B	2.63262	AC009567.2	2	0.5	0.5
AL359894.1	5.97537	LINC01249	4.647	C5orf34-AS1	2.62303	AC009961.3	2	0.5	0.5
AL136981.3	5.95532	LOC107985035	4.62528	LOC112268009	2.60396	AC010342.1	2	0.5	0.5
XIST	5.90697	LOC105375915	4.62087	MIR1246	2.60373	AC010536.3	2	1	1
AC074389.2	5.90524	LOC107986954	4.6182	MIR4652	2.58641	AC010615.1	2	0.5	0
AC105460.2	5.89129	LHX1-DT	4.61693	LOC105378555	2.57168	AC010894.1	2	0.5	0.5
AL049637.1	5.88679	LOC102723847	4.61042	MIR181A1HG	2.53181	AC011005.4	2	0.5	0.5
LCAL1	5.85941	LINC00302	4.57448	LOC105378701	2.52937	AC011626.1	2	0.5	0.5
AC025575.2	5.82486	LOC105371735	4.55362	LOC105373791	2.49434	AC012073.1	2	0.5	0.5
AL512356.5	5.80896	LOC105371241	4.52271	LINC01206	2.47178	AC013564.1	2	0.5	0.5
LINC02015	5.67617	CCDC144NL-AS1	4.51754	MIR1252	2.42276	AC017002.6	2	0.5	0.5
LINC01169	5.67279	MAGEA4-AS1	4.51258	MIR3660	2.40476	AC020629.1	2	0.5	0.5
LINC02864	5.66693	LOC105372225	4.49561	LNCRNA-IUR	2.38815	AC020688.1	2	0.5	0.5
AC113346.1	5.65464	LOC105372916	4.4757	MIR1293	2.37686	AC020898.1	2	0.5	0.5
LINC02466	5.63348	LOC105374695	4.44835	MIR5094	2.3644	AC020904.2	2	0.5	0.5
LINC01414	5.62403	LOC105378927	4.44796	TERC	2.30254	AC020916.1	2	0.5	0.5
AC006460.1	5.61597	LOC101929321	4.41078	MIR937	2.29108	AC021016.1	2	0.5	0.5
LINC02163	5.58275	LINC02864	4.4034	MIR936	2.28813	AC021078.1	2	0.5	0.5
AL359502.2	5.54337	LINC02141	4.39785	LINC01303	2.28526	AC021086.1	2	0.5	0.5
AC093515.1	5.5414	LNCAROD	4.38632	MIR2682	2.27518	AC022182.3	2	1	0.5
LINC02843	5.51452	LINC02152	4.38154	MIR509-2	2.25241	AC022613.2	2	0.5	0.5
LINC01194	5.51073	LINC02582	4.34981	MIR509-1	2.25241	AC023194.2	2	0.5	0.5
LINC00898	5.48953	LINC02154	4.32671	MIR4758	2.23881	AC023824.1	2	0.5	0.5
AP005262.1	5.48909	LOC105371200	4.29292	MIR506	2.22511	AC025040.2	2	0.5	0.5
ELFN1-AS1	5.44941	LOC105379062	4.29225	DSG1-AS1	2.19005	AC025918.1	2	0.5	0.5
LINC00668	5.42903	HOXC13-AS	4.28147	MIR301B	2.18977	AC044784.1	2	0.5	0.5
KC877982.1	5.41796	LINC01713	4.27183	MIR3929	2.18173	AC044787.1	2	0.5	0.5
LINC02154	5.41247	LOC105377742	4.27149	MIR3144	2.17895	AC046176.1	2	0.5	0.5
AC008443.2	5.41107	LOC105379061	4.26278	MYH9-DT	2.1781	AC053481.3	2	0.5	0.5
MIR548XHG	5.32753	LOC101928131	4.23247	C10orf55	2.14936	AC053527.1	2	1	1
LINC01807	5.31407	LINC01179	4.2315	LOC107985634	2.14502	AC068137.2	2	0.5	0.5
LINC00626	5.29353	LOC105375098	4.22518	LOC105375818	2.1397	AC068888.1	2	0.5	0.5
FEZF1-AS1	5.2807	LINC02120	4.21798	MIR548U	2.12576	AC073310.1	2	0.5	0
AC104454.2	5.25218	MAGEA6-DT	4.21022	MIR9-3	2.12189	AC074117.1	2	0.5	0.5
LINC01929	5.222	LOC105375815	4.20704	LINC00461	2.12152	AC078817.1	2	0.5	0.5
AL139023.1	5.18829	LOC105374141	4.20548	MIR9-1HG	2.12145	AC079363.1	2	0.5	0.5
LINC02837	5.1733	LOC107986885	4.2051	MIR9-2	2.12136	AC084082.1	2	2	1.5
AC122710.2	5.16549	LOC101928201	4.205	MIR9-1	2.12132	AC084880.1	2	0.5	0.5
AC034213.1	5.14073	LOC105372338	4.17399	MIR4713	2.10352	AC087463.2	2	0.5	0.5
AC026495.1	5.11624	FLJ36000	4.1698	MIR7974	2.09812	AC090079.1	2	0.5	0
AL137001.2	5.10721	MAGEA3-DT	4.16753	MIR196B	2.09625	AC091053.1	2	0.5	0.5
AL133325.3	5.1045	LOC105376013	4.16559	HOXA10-AS	2.0959	AC092045.1	2	0.5	0.5
ADGRD1-AS1	5.10206	LOC105369993	4.12522	LOC102724542	2.09219	AC092162.2	2	0.5	0.5
AC090809.1	5.08451	LOC107987160	4.12104	MIR6765	2.0892	AC092384.3	2	0.5	0.5
AL354714.1	5.07882	LOC107986952	4.11039	LOC105374209	2.08298	AC092435.3	2	0.5	0.5
FIRRE	5.06934	LINC00442	4.10681	LOC107986644	2.07002	AC093014.1	2	0.5	0.5
AC112721.2	5.02272	LINC00460	4.1056	MIR448	2.06589	AC093330.1	2	0.5	0.5
AP001066.1	5.00025	LINC01206	4.09341	MIR514B	2.04425	AC093422.1	2	0.5	0.5
LINC01694	4.99613	LOC105371703	4.09074	MIR503	2.03272	AC097484.2	2	0.5	0.5
LINC01322	4.98431	LOC105376010	4.08793	FIRRE	2.03045	AC097634.1	2	0.5	0.5
LINC02484	4.97713	LOC105376011	4.085	TNK2-AS1	2.02885	AC099499.2	2	0.5	0.5
HOXB-AS4	4.97671	LOC105373974	4.07479	SOX2-OT	2.02112	AC100822.1	2	0.5	0.5
LINC01456	4.97603	LINC01614	4.07174	LOC107984262	2.01756	AC103702.1	2	0.5	0.5
NAALADL2-AS2	4.95746	LOC105374798	4.05319	LOC105369164	1.99179	AC104046.1	2	0.5	0.5
AC097521.1	4.94197	LOC107983963	4.04496	LOC105371308	1.98794	AC104619.3	2	0.5	0.5
AC108174.1	4.91234	LOC105374659	4.04481	TM4SF19-AS1	1.9828	AC106800.3	2	0.5	0.5
AL161908.1	4.90808	LOC105371070	4.04303	MIR7851	1.98197	AC106872.10	2	0.5	0.5
LINC01518	4.8957	HOTAIR	4.02927	TFAP2A-AS1	1.98008	AC108482.1	2	0.5	0.5
AC100839.1	4.88905	LOC105374309	4.00615	NCK1-DT	1.97894	AC109635.6	2	0.5	0.5
AC034223.2	4.88297	LINC01518	3.9937	MIR9900	1.97584	AC114755.1	2	0.5	0.5
AL049828.2	4.8792	LINC02438	3.98944	CYP51A1-AS1	1.97251	AC115837.1	2	0.5	0.5
AC107959.4	4.87089	LOC105369887	3.98232	MIR3943	1.95247	AC116021.1	2	0.5	0.5
FP326651.1	4.81587	LOC101928272	3.96624	LOC105374308	1.94865	AC117947.1	2	0.5	0.5
LINC00922	4.81151	LINC01322	3.96194	DNAH17-AS1	1.94381	AC127164.1	2	3	1.5
LINC01956	4.80209	LOC101928039	3.96125	TENM3-AS1	1.94337	AC133540.1	2	0.5	0.5
LINC02450	4.77992	LINC01925	3.95201	LOC107986334	1.93717	AC135178.3	2	0.5	0.5
AC016642.1	4.76755	LINC01527	3.94909	MIR510	1.92632	AC138969.2	2	0.5	0.5
TSPEAR-AS2	4.76737	LOC107985363	3.94395	PICART1	1.92267	AC234782.3	2	0.5	0.5
MIR137HG	4.75222	CASC20	3.94264	ADM-DT	1.9203	AC239600.2	2	0.5	0.5
AC073957.1	4.6698	LOC105371675	3.93709	FAM225B	1.90595	AC244258.1	2	0.5	0.5
AC034223.1	4.66597	HOXC-AS3	3.91317	LOC107985962	1.9019	ACTN4P2	2	1.5	1.5
AC012531.1	4.65708	LOC107986263	3.9093	MIR6775	1.8955	AD000090.1	2	0.5	0.5
HOXC-AS3	4.63163	LINC02466	3.90528	LOC101929748	1.89441	ADAMTSL4-AS1	2	0.5	0.5
AC132807.2	4.62046	LOC105370064	3.90001	LNCSIK1	1.89145	AF131215.5	2	0.5	0.5
AL606500.1	4.61213	LINC02999	3.89957	CCDC15-DT	1.88628	AF131215.6	2	0.5	0.5
AL136981.4	4.57979	LOC105374828	3.89844	LNCOC1	1.88562	AHCTF1P1	2	1	1
ESRG	4.57705	PYDC2-AS1	3.89315	LOC101928864	1.88359	AJ003147.1	2	0.5	0.5
AF279873.3	4.57393	LOC102724036	3.88851	MIR3186	1.87637	AL020994.1	2	0.5	0.5
AL355338.1	4.5732	LOC107985508	3.87609	LINC02569	1.871	AL021877.2	2	0.5	0.5
LINC01561	4.57317	LOC105373426	3.8736	FAM225A	1.86748	AL022311.1	2	0.5	0.5
HOXC13-AS	4.52582	PURPL	3.86593	LINC01139	1.85903	AL023581.1	2	0.5	0.5
AL162457.2	4.51559	FAM230C	3.86407	LOC101929609	1.85618	AL031679.1	2	0.5	0.5
DLX2-DT	4.50803	LOC105374816	3.86272	MIR6891	1.85584	AL035252.2	2	0.5	0.5
LINC00165	4.50724	LOC107986173	3.8575	MIR3176	1.8507	AL049796.1	2	0.5	0.5
LINC02527	4.50363	PICSAR	3.85519	MIR10396A	1.85038	AL049872.1	2	1	1
LINC00460	4.48043	HOXC-AS2	3.85414	LOC105371934	1.8402	AL109628.2	2	0.5	0.5
AC093895.1	4.47974	LOC107984622	3.85399	CLMAT3	1.83737	AL109983.1	2	0.5	0.5
LINC02438	4.4765	LINC00392	3.84406	MHENCR	1.83198	AL121839.1	2	0.5	0.5
AC103702.2	4.47538	LOC105379364	3.84347	MIR4640	1.82838	AL121949.1	2	0.5	0.5
AC011632.1	4.46005	LINC02454	3.83538	LINC01617	1.82656	AL122020.1	2	0.5	0.5
FP325330.3	4.4586	LOC105374715	3.82151	MIR516A2	1.82612	AL136441.1	2	0.5	0.5
AC097512.1	4.45745	LOC105375144	3.82111	MIR516A1	1.82398	AL136520.1	2	0.5	0.5
LINC02236	4.43006	LOC107985833	3.82058	MIR6772	1.82077	AL137058.2	2	0.5	0.5
AL122034.1	4.41844	LOC105371069	3.81918	MIR1276	1.81243	AL138847.1	2	0.5	0.5
AC012494.1	4.40834	LOC101927967	3.8108	SMG7-AS1	1.80751	AL139352.1	2	0.5	0.5
AL365256.1	4.40691	LOC105374036	3.80836	KLHDC7B-DT	1.80737	AL139811.1	2	0.5	0.5
AC005993.1	4.4012	LOC105373539	3.80631	LOC105374846	1.80655	AL158163.1	2	0.5	0.5
AL049649.1	4.3967	LINC00922	3.79687	ZNF747-DT	1.80038	AL159987.2	2	0.5	0.5
LINC02042	4.39396	MAFA-AS1	3.79431	MIR301A	1.79897	AL161670.2	2	0.5	0.5
AC104794.4	4.3884	LINC00534	3.79128	LOC105372836	1.79817	AL163541.1	2	0.5	0.5
AC069281.1	4.3838	LOC105371204	3.77527	LINC00630	1.78621	AL354702.1	2	0.5	0.5
DIRC1	4.37815	POTEF-AS1	3.76119	MIR1323	1.78464	AL354824.2	2	0.5	0.5
HOTAIR	4.35264	LOC105376369	3.75981	MIR4522	1.77595	AL356234.1	2	0.5	0.5
AC129926.2	4.35209	LOC105376939	3.75347	LOC107984257	1.77116	AL356488.1	2	0.5	0.5
AP003900.1	4.3512	LOC101928543	3.74746	LOC105370789	1.76923	AL358876.1	2	0.5	0.5
LINC01629	4.347	LINC02465	3.74743	AFAP1-AS1	1.76706	AL359091.1	2	2.5	1.5
LINC02228	4.34265	LOC105372044	3.73213	PCAT6	1.76036	AL360271.1	2	0.5	0
LINC02253	4.34164	LOC105370419	3.7306	LOC105377374	1.75309	AL365181.3	2	0.5	0.5
FER1L6-AS2	4.34135	LOC101927483	3.72984	LOC105369722	1.74762	AL365184.1	2	0.5	0.5
AC104383.1	4.3389	LOC105379083	3.72685	MIR944	1.73941	AL365203.2	2	0.5	0.5
LINC02575	4.33041	LOC105374651	3.72318	LOC107984784	1.73939	AL442644.1	2	0.5	0.5
AC090023.2	4.32489	LOC105375710	3.70314	EPIC1	1.7345	AL450043.1	2	0.5	0.5
AL138701.2	4.31049	LINC01404	3.69914	LOC107984043	1.72809	AL450998.1	2	0.5	0.5
CCDC140	4.30891	LOC107987246	3.69629	MIR4745	1.72801	AL451081.2	2	0.5	0.5
LINC01160	4.30102	LOC107986624	3.69439	MIR877	1.72737	AL512310.7	2	0.5	0.5
LINC01896	4.29668	LOC105377815	3.68966	MRPS30-DT	1.71361	AL513175.1	2	0.5	0.5
AC012213.4	4.28078	LOC105378030	3.68804	LINC02693	1.70976	AL590867.2	2	0.5	0.5
AC026341.3	4.28056	LINC02525	3.6689	MINDY2-DT	1.70597	AL591742.1	2	0.5	0.5
GACAT2	4.26961	LOC101927605	3.66064	LOC105371554	1.70223	AL591845.1	2	0.5	0.5
AP002478.1	4.26724	TTTY16	3.65184	MIR1249	1.69867	AL627402.1	2	0.5	0.5
AC016044.1	4.25584	LOC105378848	3.65173	LOC105376239	1.69481	ALDOAP2	2	0.5	0.5
AL139147.1	4.25187	LOC105375771	3.65129	MIR548K	1.69373	ANP32AP1	2	0.5	0.5
AC122685.1	4.24804	GPR50-AS1	3.63446	MIR498	1.68578	ANP32BP2	2	0.5	0.5
AC006372.1	4.24799	LOC105377323	3.63186	MIR876	1.68573	ANP32C	2	0.5	0.5
AC096759.2	4.24723	LOC107984198	3.62717	LOC100506023	1.6835	ANXA2P2	2	1	1
AC134312.5	4.24615	LOC105373487	3.6261	LINC01605	1.68245	AP000619.3	2	0.5	0.5
LINC02822	4.24565	LOC112267868	3.62127	MIR523	1.6822	AP000641.1	2	0.5	0.5
AC092957.1	4.24025	LINC02575	3.6107	LOC105372902	1.68195	AP000662.1	2	1	1
AC090578.3	4.24004	LINC02837	3.60827	CDK13-DT	1.68021	AP000766.1	2	0.5	0.5
AC108002.2	4.23865	LOC102724542	3.59921	TMPO-AS1	1.67893	AP000808.1	2	0.5	0.5
AL133467.2	4.2336	LOC101060400	3.59448	MIR31HG	1.67811	AP000889.1	2	0.5	0.5
GPR1-AS	4.231	LOC105376374	3.5904	LOC101927949	1.67473	AP000926.1	2	0.5	0.5
AC012625.1	4.22854	LOC105377911	3.58558	NEPRO-AS1	1.67457	AP001000.1	2	0.5	0.5
TMEM132D-AS1	4.22726	LINC01419	3.57126	LOC105374040	1.67042	AP001282.1	2	0.5	0.5
TRPM2-AS	4.22595	LOC105376978	3.5695	MIR4746	1.66843	AP004289.1	2	0.5	0.5
AP000844.2	4.21668	LINC01429	3.56895	KCTD13-DT	1.6657	AP004290.1	2	1	1
FLJ36000	4.20901	TMEM132D-AS1	3.56692	LOC105376786	1.66458	ARHGAP27P1-BPTFP1-KPNA2P3	2	0.5	0.5
LINC02269	4.19221	LINC01929	3.5658	CFAP58-DT	1.66453	ASMTL-AS1	2	0.5	0.5
AL596442.3	4.18922	LOC105374817	3.56184	LINC00938	1.65923	ATP11A-AS1	2	0.5	0.5
AC109439.1	4.18776	LOC105372517	3.56088	MIR4664	1.65632	BAALC-AS1	2	0.5	0.5
SNAP25-AS1	4.18368	LINC02583	3.5585	MIR548AV	1.65622	BAIAP2-DT	2	0.5	0.5
AC055736.1	4.1763	LOC105372029	3.54567	MIR6819	1.64002	CASC15	2	0.5	0.5
DNAH17-AS1	4.17475	LOC105375185	3.54083	LINC00958	1.63693	CATSPER2P1	2	0.5	0.5
LINC02241	4.17387	LOC101928535	3.53653	EMSLR	1.63426	CBX3P5	2	0.5	0.5
AC011586.2	4.1738	DNAH17-AS1	3.52899	LINC00891	1.63416	CCDC144B	2	0.5	0.5
AL355607.2	4.17368	LOC105372337	3.52836	MIR1257	1.63353	CCDC162P	2	0.5	0.5
CLEC12A-AS1	4.17193	LINC00917	3.52761	MIR618	1.6282	CCT6P3	2	0.5	0.5
AC109454.3	4.17043	LOC105374433	3.51931	MIR1283-1	1.62718	CCT7P2	2	0.5	0.5
AC015660.2	4.16689	LOC101928277	3.51049	MIR1228	1.62678	CFL1P2	2	0.5	0.5
NFE4	4.16363	LOC105376009	3.51026	LOC107986126	1.62515	CHMP4BP1	2	0.5	0.5
AL133467.4	4.15704	LINC02444	3.50574	MIR4798	1.62406	CLUHP3	2	0.5	0.5
AC009264.1	4.15161	LOC105378789	3.49934	MIR544B	1.62327	CR392039.4	2	0.5	0.5
AC009093.1	4.14947	THCAT155	3.48523	IRAIN	1.62027	CTAGE3P	2	2	1.5
LINC01989	4.14046	LOC105378977	3.47909	MIR548AB	1.61834	DBIP1	2	0.5	0.5
AL157778.1	4.13938	LOC105369797	3.4786	SCARNA22	1.61677	DGKZP1	2	1	1
AC011029.1	4.13663	LOC105379365	3.47504	MIR4761	1.61674	DKFZP586I1420	2	0.5	0.5
AL161449.2	4.13337	HOXC-AS1	3.47497	LOC107986023	1.61457	DPH6-DT	2	0.5	0.5
AC023310.4	4.1311	LOC105377816	3.47366	LINC02966	1.61405	DPRXP6	2	0.5	0.5
AC112178.1	4.11913	LINC02022	3.46482	OLMALINC	1.61201	EEF1A1P10	2	0.5	0.5
LINC02882	4.1167	LOC101929014	3.46444	LOC105375789	1.61162	EEF1A1P13	2	0.5	0.5
ZFPM2-AS1	4.09174	LOC105377543	3.46412	FLJ16779	1.61027	EEF1A1P19	2	0.5	0.5
AC083809.1	4.08871	LOC107984411	3.46353	MIR519C	1.60971	EEF1A1P28	2	0.5	0.5
AP003119.1	4.0886	LINC02990	3.45569	SNHG11	1.60642	EEF1A1P4	2	0.5	0.5
AC068774.1	4.08506	LOC101927948	3.45547	DMTF1-AS1	1.606	EEF1A1P5	2	0.5	0.5
LINC01980	4.08468	LOC102724410	3.45269	LOC112268140	1.60274	EEF1A1P8	2	0.5	0.5
AP001065.4	4.07136	LOC105371959	3.44285	LOC107986162	1.60215	EEF1DP1	2	0.5	0.5
AL645504.1	4.06655	LOC105369367	3.44137	LGALS8-AS1	1.59595	EIF1P6	2	0.5	0.5
LINC02492	4.06653	LOC105372667	3.42966	MIR4519	1.59311	EIF5AP2	2	0.5	0.5
HOXC-AS1	4.05534	LINC01937	3.42646	MIR6728	1.59022	EMC1-AS1	2	0.5	0.5
AC074290.1	4.05019	LOC105370924	3.42355	MIR5008	1.58988	ENPP7P14	2	0.5	0.5
AF222685.1	4.0471	LINC02849	3.4221	MIR9-3HG	1.58957	EP400P1	2	0.5	0.5
LINC02475	4.0409	LOC105374308	3.41665	LINC00520	1.58716	EXOC5P1	2	0.5	0.5
AC093520.1	4.03605	LOC105371031	3.41453	MIR181A2HG	1.58631	F11-AS1	2	0.5	0.5
LINC01436	4.03402	LINC02748	3.41444	TPRG1-AS1	1.58618	FAM181A-AS1	2	0.5	0.5
EGILA	4.02761	LINC01050	3.4089	MIR483	1.58276	FAR1P1	2	0.5	0.5
AC011287.1	4.01792	CSMD2-AS1	3.39408	LINC01232	1.58129	FDPSP8	2	0.5	0.5
AL021978.1	4.00941	LOC105377253	3.38478	EIF2B5-DT	1.57594	FO393411.1	2	0.5	0.5
LINC00973	4.00584	LINC00308	3.37739	MIR2355	1.5759	FOXP4-AS1	2	0.5	0.5
AL033397.1	3.99639	LOC107985511	3.37675	SRP54-AS1	1.57137	FP325335.1	2	0.5	0.5
AC069120.1	3.99373	LINC01807	3.37176	MIF-AS1	1.57021	FTX	2	0.5	0.5
AC092484.1	3.99085	LOC101928495	3.36803	MIR1283-2	1.56919	GABPB1-IT1	2	0.5	0.5
AL157702.2	3.98979	LOC107985681	3.36265	DHRS4-AS1	1.56667	GAPDHP61	2	0.5	0.5
AC012363.1	3.98397	LOC107986338	3.36147	MIR6789	1.56623	GAS5	2	0.5	0
AL589743.3	3.97104	LOC105369463	3.35619	LOC112268269	1.56519	GHET1	2	0.5	0.5
MNX1-AS1	3.96833	LOC646736	3.35234	LOC101928728	1.56363	GOLGA2P1	2	0.5	0.5
AC068473.3	3.96723	HECW1-IT1	3.34689	SLC2A1-DT	1.56323	GORAB-AS1	2	0.5	0.5
AC108865.2	3.96562	MIR196A1	3.34332	SLC12A5-AS1	1.5596	H19	2	0.5	0.5
AC025244.1	3.96265	LINC02160	3.3423	FAM88C	1.5591	HCG18	2	0.5	0.5
AL592043.1	3.96034	LOC105372028	3.34155	LOC107984251	1.55875	HELLPAR	2	2.5	1
AC090125.1	3.95858	LINC01850	3.33809	MIR508	1.55762	HMGB1P19	2	0.5	0.5
AL136309.2	3.95705	LOC284240	3.33695	LOC105378483	1.5574	HMGB1P8	2	0.5	0.5
LINC02109	3.95571		3.33626	MIR10396B	1.55444	HMGN1P28	2	0.5	0.5
TSPEAR-AS1	3.95079	LINC01851	3.33094	MIR200CHG	1.55053	HMGN2P7	2	0.5	0.5
GRASLND	3.95011	LINC02840	3.32685	MIR5579	1.55039	HNRNPA1P68	2	0.5	0.5
AC010275.1	3.94438	SCIRT	3.32599	MIR6870	1.54946	HNRNPA3P11	2	0.5	0.5
AC090578.2	3.94207	LOC105369839	3.31841	ST20-AS1	1.549	HNRNPA3P9	2	0.5	0.5
AL359771.1	3.94204	LINC01980	3.31741	ZBTB44-DT	1.53958	HNRNPABP1	2	0.5	0.5
AC008083.2	3.94153	LINC00898	3.31213	LINC01145	1.53739	HNRNPCP2	2	0.5	0.5
SUGCT-AS1	3.93971	LOC105374058	3.31143	LOC100132741	1.53389	HNRNPCP3	2	0.5	0.5
AC090578.1	3.93559	LOC105374829	3.30481	SEC61G-DT	1.5334	HNRNPKP2	2	0.5	0.5
AL596223.1	3.93241	FIBCD1-AS1	3.30405	LOC101928236	1.53254	HSP90AA2P	2	1	1
BX322234.2	3.92048	LINC01287	3.29796	KIF23-AS1	1.53138	HSP90AA4P	2	0.5	0.5
AL031668.2	3.91667	LOC105374404	3.29491	IRX2-DT	1.52786	HSP90AA5P	2	1	1
AC022031.2	3.88613	LOC105375206	3.29026	LOC105372295	1.52365	HSP90B2P	2	0.5	0.5
AC108676.1	3.88186	LOC107985950	3.29014	SCARNA9L	1.51934	HSPA9P1	2	0.5	0.5
AC119150.1	3.87924	LOC105379457	3.28873	LINC00910	1.51835	HTR5A-AS1	2	0.5	0.5
LINC00486	3.87786	LOC105372740	3.28649	LOC105372066	1.51802	JPX	2	0.5	0.5
LINC01050	3.8725	LOC107985992	3.28359	LOC100272217	1.51762	KCNQ1OT1	2	1	1
CT62	3.87119	APCDD1L-DT	3.28117	LOC105378726	1.51658	KRT18P17	2	0.5	0.5
AC006357.1	3.86469	LINC01456	3.27951	CD2BP2-DT	1.51423	KRT8P11	2	0.5	0.5
AL391704.1	3.86335	TENM3-AS1	3.27535	MIR4797	1.51131	KRT8P12	2	1	1
AC022816.1	3.86106	LOC105370430	3.27529	LOC107985767	1.51066	KRT8P23	2	0.5	0.5
LINC00518	3.84913	LNCRNA-ATB	3.27354	MIR4689	1.5104	KRT8P39	2	0.5	0.5
LINC02616	3.84571	LOC105373579	3.27045	MIR4517	1.50764	KRT8P43	2	0.5	0.5
AC156455.1	3.83896	LOC105372112	3.26898	IRX4-AS1	1.50751	LDHAL6EP	2	0.5	0.5
LINC02476	3.83752	FEZF1-AS1	3.26848	CD63-AS1	1.50666	LDHAP2	2	0.5	0.5
TEX41	3.83473	LOC339593	3.25902	MIR455	1.50516	LINC00342	2	0.5	0.5
AC091980.2	3.83045	LINC01912	3.25789	ZNF503-AS2	1.50409	LINC00461	2	0.5	0.5
AP000561.1	3.8279	NIHCOLE	3.249	LOC100287467	1.50364	LINC00473	2	0.5	0.5
AC010343.3	3.82336	LOC105378612	3.24764	MIR518B	1.50335	LINC00632	2	0.5	0.5
AL358613.2	3.81241	LOC107984475	3.24689	LOC105378268	1.50161	LINC00638	2	0.5	0.5
AC092053.5	3.81021	LOC105371401	3.24574	FLJ32255	1.49936	LINC00658	2	0.5	0.5
AC131009.2	3.80367	LOC105375821	3.24295	MIR663B	1.49638	LINC00663	2	0.5	0.5
LHX1-DT	3.79944	LOC107986892	3.23907	MIR513B	1.48518	LINC00678	2	0.5	0.5
AC104078.1	3.79587	LOC105374051	3.23836	INSIG1-DT	1.4848	LINC00919	2	0.5	0.5
LINC02505	3.7933	LOC107986066	3.23702	MIR513A2	1.48214	LINC00943	2	0.5	0.5
AC091987.1	3.78992	LOC105371525	3.23618	LOC107986838	1.48133	LINC01260	2	0.5	0.5
AC008011.2	3.78607	LOC105374037	3.23236	LOC105372588	1.47951	LINC01304	2	0.5	0.5
AC046129.1	3.78195	LINC00504	3.23098	LOC100996740	1.4771	LINC01534	2	0.5	0.5
APCDD1L-DT	3.7797	LOC105371526	3.22132	MIR519B	1.47621	LINC01547	2	0.5	0.5
LNCAROD	3.75478	FLJ42969	3.21714	CAMTA1-DT	1.47033	LINC01654	2	0.5	0.5
LINC02100	3.74934	LINC01561	3.21655	FAM88D	1.46879	LINC01725	2	1.5	1
PURPL	3.74378	LOC105372131	3.20911	ITFG2-AS1	1.46712	LINC01748	2	0.5	0.5
AC009731.1	3.74106	LOC107986203	3.19846	MIR513A1	1.46626	LINC01947	2	0.5	0.5
DUXAP8	3.73993	LOC107985075	3.19743	MIR2113	1.46427	LINC01966	2	0.5	0.5
LINC02167	3.73421	LOC102723546	3.19587	LOC105374080	1.46293	LINC02112	2	0.5	0.5
LINC01633	3.73235	LINC01363	3.18673	CBR1-AS1	1.46135	LINC02160	2	0.5	0.5
DKFZP434A062	3.72708	LOC101927329	3.18522	PCNX4-DT	1.46093	LINC02421	2	2	1.5
AP001476.1	3.72335	EPIC1	3.17947	MIR512-1	1.45837	LINC02580	2	0.5	0.5
PSLNR	3.72291	LOC105375605	3.17893	MIR512-2	1.45837	LINP1	2	0.5	0.5
AL365181.2	3.72134	LOC105379109	3.17474	LINC02100	1.4577	LOC100129034	2	0.5	0.5
HOXC-AS2	3.71954	LOC107985183	3.17182	MIR520D	1.45331	LOC100422781	2	0.5	0.5
AC080079.2	3.71937	LINC01234	3.16559	LINC00941	1.45232	LOC100506023	2	0.5	0.5
AC104459.1	3.71862	LOC105371125	3.16221	CERNA2	1.45059	LOC101927045	2	0.5	0.5
AL137785.1	3.71752	LOC105376981	3.15895	MIR1915HG	1.45013	LOC101927248	2	0.5	0.5
LINC02457	3.71324	LOC105376832	3.15773	MIR424	1.44972	LOC101927895	2	0.5	0.5
AC010328.1	3.69913	LOC105378476	3.15648	MIR3166	1.44845	LOC105369147	2	0.5	0.5
C6orf223	3.69666	LOC105377367	3.15592	ETNK1-DT	1.44278	LOC145474	2	0.5	0.5
AC107308.1	3.69411	LOC105376985	3.14931	MIR762HG	1.44023	LOC339593	2	1	0.5
AC018450.1	3.69235	LOC105372130	3.14806	UBXN7-AS1	1.43892	LOC399975	2	0.5	0
TP73-AS3	3.6921	HOXA11-AS	3.14616	MIR7114	1.43691	LOC646903	2	0.5	0.5
HOXA10-AS	3.68995	LINC01711	3.14121	LRRC58-DT	1.4333	LRRC37A11P	2	0.5	0
AL592309.2	3.68532	LOC102724847	3.14054	LOC102723985	1.43179	LRRC75A-AS1	2	0.5	0.5
LINC00659	3.67887	MIR1305	3.13966	RAB30-DT	1.43065	LUZP4P1	2	0.5	0.5
AC107419.1	3.67619	LINC01583	3.13625	LOC101927609	1.43016	MALAT1	2	3	1.5
AC138646.1	3.67008	LINC01776	3.13606	MIR2467	1.43001	MEG3	2	0.5	0.5
AL359813.1	3.66957	LOC107986238	3.13524	LOC102724687	1.42997	MIR17HG	2	0.5	0.5
AL157886.1	3.66924	LOC105370202	3.12965	TSKU-AS1	1.42989	MIR29B2CHG	2	0.5	0.5
AL161716.1	3.66904	LOC107986198	3.12696	MIR4690	1.42985	MIR4435-2HG	2	0.5	0.5
AC090907.2	3.66821	LOC105372527	3.12528	NKILA	1.42887	MSL3P1	2	0.5	0.5
FAM230C	3.6682	LINC02484	3.11949	ZC3H12A-DT	1.42407	MSNP1	2	0.5	0.5
AL035425.3	3.66816	LINC00520	3.11799	TM4SF19-DYNLT2B	1.42212	MTHFD1P1	2	0.5	0.5
AC122694.1	3.66689	ZFPM2-AS1	3.11749	LINC01415	1.42004	MTND5P11	2	0.5	0.5
AC073578.1	3.66458	DLX2-DT	3.11734	LOC100270746	1.4191	MTND5P12	2	0.5	0.5
LINC02434	3.66455	CTB-1I21.1	3.11403	LOC729291	1.41775	MYL6P1	2	1	0.5
C5orf34-AS1	3.65959	LOC105369724	3.11089	LOC100289361	1.41734	NACAP2	2	0.5	0.5
LINC02551	3.65755	LOC105374406	3.11004	MIR549A	1.4169	NALT1	2	0.5	0.5
AL445647.1	3.65699	LINC02428	3.10884	LOC105375520	1.41354	NAMPTP3	2	0.5	0.5
AC019131.1	3.65605	LOC107985427	3.10526	CHROMR	1.41289	NAP1L4P3	2	0.5	0.5
AC093838.1	3.65332	LOC112267895	3.10507	MIR639	1.41181	NDUFAF4P2	2	0.5	0.5
LINC01615	3.65039	LINC02394	3.1046	CDC20-DT	1.41146	NEAT1	2	3	2.5
LINC02267	3.64825	LINC02994	3.10431	RNASEH1-DT	1.41142	NFYC-AS1	2	0.5	0.5
LINC01711	3.64468	LOC105372042	3.10423	MIR6783	1.40947	NIPBL-DT	2	0.5	0.5
HOXA11-AS	3.63682	LOC105371635	3.10356	MIR23C	1.40419	NMD3P1	2	0.5	0.5
SCAT2	3.63526	LOC105377953	3.09674	CASC15	1.40296	NORAD	2	0.5	0.5
MIR503HG	3.63182	LINC01194	3.09467	LINC01876	1.40272	NR2F2-AS1	2	0.5	0.5
AL356234.2	3.63007	ESRG	3.09195	MIR7-1	1.40226	OIP5-AS1	2	1	1
CNIH3-AS2	3.6223	LOC107985420	3.0899	LOC105371749	1.39876	OR7E38P	2	0.5	0.5
AC112721.1	3.61795	MIR9900	3.08958	ST20	1.39858	PACRG-AS3	2	0.5	0.5
AC010731.1	3.61769	LOC107986309	3.08765	MIR7109	1.39421	PARP1P1	2	0.5	0.5
LINC01602	3.6077	LINC01524	3.08581	MIR6795	1.39309	PDCL3P6	2	0.5	0.5
AC023825.2	3.59387	ATP13A5-AS1	3.08103	LOC105373281	1.39156	PEG13	2	0.5	0.5
LINC00534	3.58976	LOC105373914	3.07373	CCAT1	1.38739	PGK1P2	2	0.5	0.5
LINC02393	3.58695	LINC00871	3.07239	LOC105371466	1.38661	PLEKHA3P1	2	0.5	0.5
AL135784.1	3.58424	P3H2-AS1	3.07172	C2orf27A	1.3856	PRKCQ-AS1	2	0.5	0.5
AC011370.1	3.57706	LINC00707	3.07145	MIR4425	1.38463	PRSS3P1	2	0.5	0.5
LINC01287	3.56979	LOC107987059	3.07082	LOC105377104	1.38107	PSMA3-AS1	2	0.5	0.5
AC067960.1	3.56854	LINC02377	3.06765	MCPH1-DT	1.37958	PTBP1P	2	0.5	0.5
AC063976.1	3.56586	OFCC1	3.06583	HEXIM2-AS1	1.37821	PTENP1	2	0.5	0.5
LINC01925	3.56219	LOC107983981	3.06233	MIR520F	1.37398	PTTG3P	2	0.5	0.5
AC022031.1	3.56107	LOC105372528	3.05388	PCNA-AS1	1.37377	RCC2P3	2	0.5	0.5
LINC02561	3.55795	LOC105369579	3.05283	LOC105371312	1.37341	RCC2P6	2	0.5	0.5
B3GALT1-AS1	3.55725	LOC105370470	3.05163	LINC01748	1.37218	RCN1P1	2	0.5	0.5
AC018558.7	3.55606	LOC105374039	3.0516	HOXA-AS3	1.36797	RHOQP3	2	0.5	0.5
AL117329.1	3.54667	LOC107986840	3.04718	DNAJC9-AS1	1.36721	RMRP	2	2	1.5
AL138767.3	3.54427	INHBA-AS1	3.04573	NUP93-DT	1.36664	RNF5P1	2	1	0.5
LINC02584	3.5439	LINC01615	3.04138	MIR3139	1.36432	RPL10P14	2	0.5	0.5
TTLL11-IT1	3.54319	LOC105377326	3.03477	SAP30L-AS1	1.36207	RPL10P9	2	0.5	0.5
AC139491.3	3.54137	LOC440910	3.03327	MIR636	1.35925	RPL12P7	2	0.5	0.5
AC128709.2	3.53338	CASC9	3.02975	LOC101927454	1.3588	RPL14P5	2	0.5	0.5
AL138789.1	3.5323	LOC102724858	3.02765	C1RL-AS1	1.35622	RPL21P88	2	0.5	0.5
AC019080.4	3.52973	LINC02704	3.02409	MIR21	1.35461	RPL23AP42	2	0.5	0.5
AL109924.1	3.52848	LOC105372665	3.01952	MIR6847	1.35331	RPL27AP5	2	0.5	0.5
AL023802.1	3.52847	LOC112268271	3.01943	MIR6769B	1.35229	RPL34P33	2	0.5	0.5
CASC9	3.52381	MIR557	3.01486	MIR940	1.35168	RPL6P27	2	0.5	0.5
LINC01901	3.52318	LINC01592	3.01033	MIR6739	1.3515	RPL7AP50	2	0.5	0.5
AL049775.2	3.52094	LINC01010	3.0099	MIR3164	1.34753	RPL7AP6	2	0.5	0.5
AC011246.1	3.51396	LOC105377509	3.00609	RBM25-AS1	1.34753	RPLP0P2	2	0.5	0.5
AC103409.1	3.50644	LINC02432	2.99921	LOC102724146	1.34533	RPS19P1	2	1	1
LINC01647	3.50248	LINC02882	2.99823	ARHGAP11B-DT	1.3425	RPS24P8	2	0.5	0.5
LINC02522	3.50194	KCNIP4-IT1	2.99626	LOC102724591	1.34052	RPS3AP24	2	0.5	0.5
AL079307.1	3.5017	LOC101928565	2.98844	CRYM-AS1	1.34048	RPS3AP37	2	0.5	0.5
AC108681.1	3.4949	LOC105374038	2.98693	MIR6747	1.33775	RPS3AP44	2	0.5	0.5
AC003092.1	3.49479	LINC00626	2.98625	MIR1226	1.33551	RPS3AP5	2	0.5	0.5
AC010894.2	3.48461	LOC105373812	2.98389	ZNF213-AS1	1.3348	RPS3AP6	2	0.5	0.5
LINC00520	3.47998	LOC105377544	2.97722	ZNF433-AS1	1.33342	RPS4XP13	2	0.5	0.5
AP001790.1	3.47678	LOC105375146	2.97517	BTG2-DT	1.33224	RPS7P7	2	0.5	0.5
LINC00052	3.47377	LOC107985653	2.97334	BCAN-AS1	1.33173	RPSAP21	2	0.5	0.5
LINC00917	3.47252	LOC107987026	2.97317	LOC102725238	1.33144	RPSAP57	2	1	1
AL356056.1	3.4662	LOC105372508	2.96895	MIR3677HG	1.32889	RRP7BP	2	0.5	0.5
AC023824.3	3.46619	LOC105370251	2.96861	LOC105372708	1.3284	SCARNA9	2	1.5	1.5
AP002852.1	3.46035	LINC01795	2.96471	LOC107985400	1.32768	SCGB1B2P	2	0.5	0.5
MAGEA10-MAGEA5	3.45516	LOC107986388	2.96312	MIR450B	1.32752	SEPHS1P6	2	0.5	0.5
AC108865.1	3.45368	LINC01981	2.96055	CD109-AS1	1.32731	SEPT10P1	2	0.5	0.5
AL161733.1	3.44643	LINC03040	2.95924	TM4SF1-AS1	1.32634	SEPT7P7	2	0.5	0.5
AL596442.1	3.44297	LINC02905	2.95859	LBX2-AS1	1.32577	SETP14	2	0.5	0.5
AL031289.2	3.43704	LINC02042	2.94294	FLJ20021	1.32575	SLC25A38P1	2	0.5	0.5
AL589182.1	3.43299	LOC105379311	2.93831	STT3A-AS1	1.32493	SLC6A21P	2	0.5	0.5
AL353803.2	3.43202	LOC107987100	2.93458	DOCK9-DT	1.32345	SMC2-AS1	2	0.5	0.5
AL049836.1	3.4263	LINC01414	2.92459	ASH1L-AS1	1.31983	SMG1P2	2	0.5	0.5
AC090735.1	3.42492	LOC105376584	2.92431	DSP-AS1	1.31908	SMG1P7	2	0.5	0.5
AC087190.2	3.42325	LINC02796	2.92421	LOC112267868	1.30866	SNHG1	2	0.5	0.5
AL512356.4	3.42233	LOC102723389	2.92188	MIR588	1.30863	SNHG14	2	1	1
AP000221.1	3.42203	LOC105376368	2.9218	MIR224	1.30846	SNHG16	2	2	1
LINC00974	3.42016	LOC105377364	2.91938	LINC02211	1.30777	SNHG29	2	0.5	0.5
DLX6-AS1	3.41863	FAM238B	2.91276	MARCHF6-DT	1.30334	SNHG6	2	0.5	0.5
LINC00601	3.41636	LOC105370363	2.90724	MIR3662	1.30315	SNHG9	2	0.5	0.5
AC012213.1	3.41557	LOC112268468	2.90459	SCOC-AS1	1.29969	SULT1D1P	2	0.5	0.5
AJ003147.2	3.41364	LOC105374453	2.90383	MIR3159	1.29902	SUMO2P1	2	0.5	0.5
LINC02725	3.41287	MCHR2-AS1	2.90316	LOC107985075	1.29696	SUMO2P6	2	0.5	0.5
AC061975.8	3.40557	LOC101928499	2.90173	RALY-AS1	1.29593	SUPT4H1P2	2	0.5	0.5
AC114956.1	3.40449	LOC101929748	2.90011	MIR1301	1.29555	TCEA1P2	2	0.5	0.5
LINC02518	3.40248	CCDC140	2.89918	LOC107984690	1.29449	TEX21P	2	0.5	0.5
LINC01639	3.39794	LOC105376126	2.89635	MIR31	1.29226	THUMPD3-AS1	2	0.5	0.5
LINC01687	3.39513	LOC105379051	2.89017	MAN1B1-DT	1.29196	TMSB4XP2	2	0.5	0.5
AL136114.1	3.39135	LOC105375754	2.88632	VPS9D1-AS1	1.29192	TPI1P1	2	0.5	0.5
AL590550.1	3.39124	LOC105370102	2.88504	RNF217-AS1	1.2903	TPM3P1	2	0.5	0.5
LINC01139	3.39042	MIR137HG	2.88381	MIR323B	1.28919	TPMTP3	2	0.5	0.5
AC017076.1	3.3838	LOC105371552	2.88155	LOC105379280	1.28861	TPTE2P1	2	0.5	0.5
WT1-AS	3.37444	LINC01995	2.88109	LOC107986942	1.288	TTN-AS1	2	1	1
AF233439.2	3.36784	LOC105377901	2.87578	LOC105373950	1.28761	TTTY14	2	0.5	0.5
AC016925.3	3.36699	MANCR	2.87571	MIR7853	1.28732	TUG1	2	1	1
LINC01882	3.36104	MIR3171	2.87557	MIR5683	1.28732	TXNP6	2	0.5	0.5
LINC02086	3.3603	SCHLAP1	2.87516	MAPKAPK5-AS1	1.28679	U73166.1	2	0.5	0.5
LINC02199	3.36009	LINC01842	2.87363	LINC01521	1.28644	UBE2D3P1	2	0.5	0.5
LINC02428	3.3585	LINC02527	2.87325	MIR6871	1.28566	UBQLN4P1	2	0.5	0.5
FOXD3-AS1	3.35316	LOC101927358	2.86925	LOC112268179	1.28549	UQCRBP2	2	0.5	0.5
AC090673.1	3.3499	LOC105370878	2.86859	LINC02893	1.28344	USP2-AS1	2	0.5	0.5
AC090877.2	3.34175	LINC02450	2.86832	MIR7-3	1.28062	VEZF1P1	2	0.5	0.5
AP000864.1	3.33817	LOC105374974	2.8682	LOC100507395	1.27995	WAC-AS1	2	0.5	0.5
CCDC144NL-AS1	3.33476	LOC105376087	2.86809	MIR6773	1.27843	XIST	2	0.5	0.5
AP001547.1	3.33283	LOC102723834	2.86671	MIR933	1.27743	XLOC_001314	2	2	1.5
LINC01429	3.33	LINC02275	2.86671	AATBC	1.27664	XLOC_001954	2	0.5	0.5
AC099520.1	3.32699	LOC105377261	2.86392	MIR7-2	1.27485	XLOC_002070	2	0.5	0.5
LINC02732	3.32637	LINC01901	2.86375	MIR3529	1.27485	XLOC_003764	2	0.5	0.5
AP000829.1	3.32448	LOC105372424	2.8597	UBA6-DT	1.27478	XLOC_004366	2	0.5	0.5
LINC00911	3.32314	MIR3171HG	2.85922	RABGAP1L-DT	1.27472	XLOC_006390	2	1.5	1
LINC01305	3.32157	LOC105371299	2.85879	LOC107985435	1.27445	XLOC_006753	2	0.5	0.5
LINC02244	3.31737	WT1-AS	2.85605	USP34-DT	1.27287	XLOC_008185	2	0.5	0.5
LINC02539	3.31332	DELEC1	2.85572	LOC112268467	1.27238	XLOC_008370	2	0.5	0.5
AC005064.1	3.31077	LINC03004	2.85441	BTG3-AS1	1.2715	XLOC_008617	2	0.5	0.5
AC009093.2	3.3106	LINC01998	2.85131	LINC02987	1.26995	XLOC_009399	2	0.5	0.5
AL133334.1	3.30993	LOC105374660	2.85059	LOC107985946	1.2697	XLOC_009544	2	0.5	0.5
LINC02302	3.30926	LINC01761	2.84929	LOC105375614	1.26931	XLOC_011183	2	0.5	0.5
AC090337.2	3.30578	LOC100505918	2.84861	MIR6718	1.26875	XLOC_011346	2	0.5	0
LINC02137	3.30374	LOC105377581	2.84466	MIR516B2	1.26514	XLOC_012314	2	0.5	0.5
LINC01179	3.30293	LINC02241	2.84013	MIR296	1.26327	XLOC_013704	2	0.5	0.5
LINC02577	3.30277	LOC105375980	2.83966	MIR4741	1.26322	XLOC_013732	2	0.5	0.5
LINC01460	3.29676	LOC105373551	2.83859	MIR522	1.262	XLOC_014209	2	1	1
AC090515.4	3.29244	LOC107985705	2.83744	CRTC3-AS1	1.26182	XPOTP1	2	0.5	0.5
AC008708.1	3.29057	LINC01305	2.83631	MIR1307	1.2592	YES1P1	2	0.5	0
LINC01833	3.28272	LOC105374919	2.83561	LOC105374101	1.25742	YWHAZP2	2	0.5	0.5
AL109615.3	3.27995	LOC107986543	2.83496	MIR520B	1.25421	YWHAZP6	2	0.5	0.5
AP003327.2	3.2724	LOC105371954	2.83063	LOC112268150	1.2535	Z95327.1	2	0.5	0.5
U47924.1	3.27095	OR4M2-OT1	2.82809	LOC107987244	1.25348	Z97192.2	2	0.5	0.5
ARLNC1	3.26462	LINC02225	2.82725	LOC730101	1.25333	ZBTB20-AS1	2	0.5	0.5
AC007879.2	3.264	LOC105377401	2.82673	MIR1538	1.25331	ZFAS1	2	0.5	0.5
AC008278.1	3.26295	CMKLR2-AS	2.82645	TMEM30A-DT	1.25328	ZNF252P	2	0.5	0.5
AC120498.8	3.26157	LOC105378542	2.82557	EIF3J-DT	1.25193
Z99289.2	3.26094	LINC01854	2.82375	LOC107984655	1.2492
LL22NC03-63E9.3	3.25875	LOC105374034	2.81807	MIR130B	1.24863
AC080129.1	3.25776	LINC02797	2.81415	LOC105370227	1.24836
CNIH3-AS1	3.25472	LINC01289	2.81275	ZFAND3-DT	1.24177
AL049747.1	3.25284	LOC105376236	2.81117	HIF1A-AS2	1.23969
LINC01611	3.25201	LINC01647	2.80353	LINC01094	1.23882
DLGAP1-AS4	3.2511	LINC01833	2.80245	MIR4676	1.23838
AC004448.2	3.25014	LINC01687	2.80087	SCAMP1-AS1	1.23789
AP003717.1	3.24917	LINC00383	2.79906	MIR5702	1.23705
AL009176.1	3.24773	CABP1-DT	2.79803	TTC14-DT	1.23692
AC009118.2	3.24721	LOC105374378	2.79175	MIR519A1	1.23675
AC092353.2	3.24306	LINC01169	2.79165	LINC02875	1.23673
AL049870.2	3.24222	LOC105374516	2.78938	MIR1908	1.23659
AC006372.2	3.23948	LINC01446	2.78752	CDC37L1-DT	1.23598
AF165147.1	3.23686	LINC01633	2.78638	SNHG17	1.23514
Z98257.1	3.23575	LOC105377572	2.7854	MMADHC-DT	1.23492
AL355303.2	3.23246	LOC105374243	2.77774	COA6-AS1	1.23467
AC091133.3	3.22286	LINC00974	2.77642	LINC03006	1.23381
AL353613.1	3.21783	LOC105373724	2.77635	MIR6889	1.23335
LINC00942	3.21724	LOC107986268	2.76586	ZNF460-AS1	1.23201
LINC01297	3.21582	LOC105374329	2.76518	LOC105369293	1.23084
CASK-AS1	3.21557	LOC105375701	2.76498	MIR3911	1.23013
AC055714.1	3.21181	LOC107984462	2.76381	GAPDH-DT	1.22949
AC016769.5	3.21138	LOC105369886	2.76318	MIR6776	1.2291
AL390839.2	3.21018	LINC01920	2.75947	LOC112268270	1.22807
LINC01385	3.20919	LOC105373986	2.75934	NDUFB2-AS1	1.22348
ODC1-DT	3.20876	LOC105378920	2.75719	BAZ1A-AS1	1.22285
MAFA-AS1	3.20782	SNAP25-AS1	2.7545	SEC23A-AS1	1.21934
HAGLROS	3.20706	LOC107985172	2.75438	MIR5001	1.21898
AC108477.2	3.20384	LOC105369775	2.75373	SNHG15	1.21835
AC125616.1	3.20129	LOC105375905	2.75327	MIR450A1	1.21568
LINC01343	3.19919	LOC102724194	2.75184	ZNF516-AS1	1.2141
AC016747.2	3.19751	LOC105378798	2.73951	EIF2AK3-DT	1.21363
LINC02022	3.19677	LOC105377530	2.73872	MIR450A2	1.21104
AL391427.1	3.1963	LOC107985695	2.73323	MIR514A1	1.21101
LINC02128	3.19485	LINC01139	2.73212	MIR514A2	1.21101
LINC01747	3.19465	LOC102724520	2.73177	MIR514A3	1.21101
LINC01419	3.19385	LOC107985465	2.73125	SPEN-AS1	1.21065
AC010307.2	3.19253	LOC105374264	2.73063	TNRC6B-DT	1.20973
AC100805.1	3.19198	LOC105371143	2.72843	TARS1-DT	1.2086
LINC01887	3.19116	LINC02501	2.72757	MIR4492	1.20776
AC104564.2	3.19087	CACNA1B-AS1	2.72696	PVT1	1.20642
AC010735.1	3.18876	LOC105377995	2.72556	HEXA-AS1	1.20621
AL356277.3	3.18489	LOC105372924	2.72546	LOC105375754	1.20603
AC100802.1	3.18304	LINC00645	2.72461	MICA-AS1	1.2045
HPN-AS1	3.18244	LOC105375467	2.72356	LOC100129203	1.20379
AC009899.1	3.18187	LOC105377008	2.71461	LOC105374748	1.20253
AC116049.1	3.1778	MIR4299	2.71384	LOC100289230	1.20008
AC105118.1	3.1761	PCAT7	2.71177	LOC100996437	1.1999
AL121578.1	3.1757	LMX1B-DT	2.71135	LINC00885	1.19973
AC092343.1	3.1745	LOC112268449	2.71113	LINC01010	1.1996
AC012668.3	3.16935	LINC00543	2.70921	HELZ-AS1	1.1906
LINC02544	3.16839	LOC105378307	2.70613	MIR3651	1.19045
LINC01285	3.16661	PALLD-AS1	2.70354	LOC105378798	1.18977
LINC01205	3.16464	LOC105376235	2.70287	LOC105373760	1.18973
AC079160.1	3.15486	CT69	2.70207	DIP2C-AS1	1.18902
SLC12A5-AS1	3.15093	LOC105372334	2.70057	MINCR	1.18818
AC027584.1	3.14964	IGFL2-AS1	2.69832	TOB1-AS1	1.18709
AC005837.4	3.14442	LINC00668	2.69509	ADGRL1-AS1	1.18492
AC009704.3	3.13863	LINC02137	2.69379	TMED2-DT	1.18446
LINC02130	3.13819	SLC12A5-AS1	2.69222	BZW1-AS1	1.18415
AC021683.6	3.13543	LOC105374971	2.68498	ZNRD2-DT	1.18258
AC023034.1	3.1299	LOC105379137	2.68129	LOC107986298	1.18038
AC098656.1	3.12841	LOC101927890	2.67853	LOC112268038	1.17832
LINC02043	3.12759	LOC105373910	2.67849	NDUFV2-AS1	1.17817
AC004835.1	3.12532	LOC105377152	2.67844	MIA2-AS1	1.17764
AC015819.3	3.12377	LOC107986901	2.67742	LOC642361	1.17712
AL161757.5	3.123	LOC105373594	2.67724	LINC02777	1.17688
AC004704.1	3.11644	LOC105371995	2.67659	LOC105375716	1.17643
AL137804.1	3.11615	LOC107985811	2.67568	MIR6895	1.17572
LINC02141	3.1157	LINC02476	2.67478	LOC105375461	1.17423
AC009081.1	3.10739	LINC01111	2.67291	DGCR5	1.17339
LINC02105	3.10453	LOC105373549	2.66777	NUP133-DT	1.17134
AC007750.1	3.10263	LINC02043	2.66638	LOC105369634	1.16877
SLC7A11-AS1	3.09961	LINC02687	2.66557	NIFK-AS1	1.16772
AC016727.3	3.0973	LOC105370421	2.66426	MIR205	1.16717
LINC01293	3.09661	LOC107984572	2.66311	LOC102723701	1.16675
AC100791.2	3.096	LOC107985260	2.66248	MIR129-1	1.16496
LINC02588	3.09567	LINC02420	2.66212	PTPRK-AS1	1.16459
P3H2-AS1	3.08858	LOC105377666	2.66043	LOC100132249	1.16457
AP002008.1	3.08651	LOC102723447	2.65415	MIR548H1	1.1644
AL160412.1	3.08646	LINC01202	2.6531	LOC102724497	1.16261
AC018697.1	3.07989	DSCAM-IT1	2.65178	MIR3613	1.16259
AC097518.2	3.07987	LOC105369833	2.64996	LOC105375120	1.16249
AC009262.1	3.07888	LOC105372959	2.64787	LINC02983	1.16237
AL022724.3	3.07738	MIR615	2.64652	LINC00665	1.16237
SCAT1	3.076	LINC00518	2.64636	LOC105373148	1.16168
AC026310.1	3.07566	LINC00659	2.64597	SCARNA20	1.16012
AC015660.3	3.06975	LOC105369655	2.64477	ZNF252P-AS1	1.15609
AC025569.1	3.06376	NPSR1-AS1	2.64051	SNHG30	1.15557
LINC01895	3.06296	LOC105378306	2.6397	MIR2117HG	1.1548
AL132655.1	3.06005	LOC105376222	2.63659	SPAG5-AS1	1.15207
AL356414.1	3.05728	LOC107987069	2.6329	LOC101927764	1.15184
AC133681.1	3.05319	LINC01639	2.62473	LOC105371756	1.15177
AL137800.1	3.05251	LOC105373387	2.62169	MALT1-AS1	1.15049
AL591501.1	3.04977	LOC105375145	2.62083	BTG1-DT	1.15037
AC007406.3	3.04286	LOC105375855	2.61846	MIR3940	1.15027
AL049870.3	3.04095	LOC105371986	2.61808	LOC105370679	1.15025
LINC00858	3.03658	LOC107984902	2.61718	TMEM44-AS1	1.1489
AC006058.3	3.03555	LOC112268210	2.61715	MED14OS	1.14886
AC123905.1	3.0312	LOC107986606	2.61604	FAS-AS1	1.14812
LINC01363	3.03028	LOC105370115	2.61351	LOC100287808	1.1476
AC008649.1	3.02737	TM4SF19-AS1	2.61094	MIR6499	1.14706
AL358473.1	3.02624	LOC105378773	2.60918	LOC105373689	1.14695
LINC01163	3.02209	TSPEAR-AS2	2.60782	MIR1285-1	1.1467
AL109615.2	3.02012	LOC101927136	2.60666	MIR516B1	1.14534
AC004080.2	3.01885	LOC105374153	2.60591	MIR1306	1.14517
AC078788.1	3.01689	LOC105376387	2.6056	GLIDR	1.14406
AC112493.1	3.01051	C10orf55	2.60073	LINC03009	1.14313
TM4SF19-AS1	3.00931	LOC105372666	2.60004	LOC107984567	1.14228
LINC01998	3.00829	LOC105374524	2.59524	MIR1914	1.14096
Z97056.2	3.00284	LOC105373548	2.5936	ZBTB11-AS1	1.14049
MIR9-1HG	2.99839	LOC105373324	2.59279	LOC107986031	1.13851
AC010198.2	2.99787	MIR2682	2.59081	LOC100506639	1.13773
AP001476.3	2.99328	HMGA2-AS1	2.59037	HOXA10-HOXA9	1.13752
AC006450.3	2.99312	LOC112268017	2.58895	LOC105370579	1.13552
AC099791.4	2.99105	LOC105378654	2.5835	HMGA2-AS1	1.13452
AC007130.1	2.9908	MIR9-3	2.58303	LOC645967	1.13283
LUARIS	2.98923	LINC02326	2.58207	APTR	1.13139
AC010551.1	2.98773	LOC105370913	2.58104	MIR137HG	1.13134
LINC02470	2.98659	LOC105372529	2.58067	LOC105378415	1.1309
AC004083.1	2.98405	LOC107985776	2.58053	HSD17B1-AS1	1.12889
AC092969.1	2.98114	MIR8070	2.58049	MIR4442	1.12844
AL139042.1	2.97664	LOC105370311	2.58	MIR129-2	1.12812
AL355538.1	2.97137	LOC105379330	2.57888	MIR548H5	1.12761
AC006058.1	2.96459	LOC107986380	2.57778	DPP3-DT	1.12754
AC079760.2	2.96122	LOC105375690	2.57676	MIR3187	1.12719
AC022201.1	2.9597	LOC105378153	2.57535	LOC84214	1.12688
AC020550.2	2.95957	LOC101928622	2.57249	MEG8	1.12573
AC100801.2	2.95832	LOC101928372	2.57081	VTRNA2-1	1.12404
AC091646.1	2.9578	LNCOG	2.56743	CT70	1.12391
AC090709.1	2.95776	LOC105377848	2.56662	LINC00662	1.12331
CASC20	2.95773	LOC105370286	2.56654	TFAP2A-AS2	1.12308
AL449403.2	2.95612	LOC105370139	2.56457	LOC107984588	1.12276
OSTM1-AS1	2.95381	LOC105375158	2.56158	GHET1	1.1221
AC006525.1	2.95351	LOC105379189	2.56148	HCG4	1.12204
AL021877.2	2.9519	LOC105370364	2.55943	H2AZ2-DT	1.12106
AC004817.3	2.94748	TSPEAR-AS1	2.5585	MIR137	1.12092
AL162457.1	2.94672	MIR2117HG	2.55752	PAN3-AS1	1.12041
AC062037.3	2.9457	LOC101926984	2.55451	LOC105373582	1.11897
LSAMP-AS1	2.93919	LOC105377209	2.55388	FHIP1A-DT	1.11853
KLHDC7B-DT	2.93696	LINC02015	2.55374	ZNF516-DT	1.11807
AL132986.1	2.93466	LOC107984343	2.55234	SMIM14-DT	1.11623
AC004637.1	2.93388	LINC02251	2.55094	LOC105374937	1.11336
AL031283.2	2.93055	MIR9-3HG	2.54962	LOC105379839	1.11256
LINC01228	2.9278	LOC105377940	2.54881	LGALSL-DT	1.11084
LINC00461	2.92709	LOC105377955	2.54712	LOC105372767	1.10986
LINC01036	2.92702	LINC02269	2.54497	SLC16A1-AS1	1.10902
AC112715.1	2.926	LOC105377366	2.54413	MIR372	1.10773
AC023813.3	2.92283	LOC105371325	2.54313	MIR3173	1.10741
LINC01749	2.91851	LOC102724608	2.54029	GASAL1	1.10719
AL162427.1	2.91799	LOC107984777	2.53978	PLA2G4E-AS1	1.10327
AL033539.2	2.91734	LOC101928786	2.53943	CDK6-AS1	1.10319
GPRACR	2.91628	LINC01694	2.53719	MIR421	1.09948
FSIP2-AS1	2.91372	LOC105373949	2.53718	MIR4777	1.09895
AL023755.1	2.9071	LOC105373303	2.53463	MIR6732	1.09835
Z85994.1	2.90691	LOC105379134	2.5343	CALML3-AS1	1.09709
AL390755.3	2.90665	LINC01312	2.5328	FBXL19-AS1	1.09649
AC064802.1	2.90561	PDYN-AS1	2.5286	MIR4467	1.09583
AC104129.1	2.90443	OTX2-AS1	2.52758	RPL37A-DT	1.09349
AP003555.1	2.90264	LOC105377297	2.52681	LOC101929494	1.09349
AP001993.1	2.90202	LINC02228	2.52668	GTF3C2-AS2	1.0907
AP000708.1	2.90168	LOC105377885	2.52467	LINC02870	1.09018
KLHL6-AS1	2.90104	MIR4309	2.5235	MRPL20-AS1	1.08994
AC006538.4	2.89463	LOC105375631	2.5222	JARID2-AS1	1.08864
LINC01087	2.8942	LOC105377277	2.52174	TAGAP-AS1	1.08834
AC122134.1	2.89212	LOC105378541	2.51783	MIR548A2	1.08831
AC002456.1	2.88722	KLHDC7B-DT	2.51455	LOC107986596	1.08811
SLC25A48-AS1	2.88154	LOC105377208	2.51263	MIR93	1.088
AL390839.1	2.87859	LOC105369812	2.5081	MIR3922	1.0877
AC097451.1	2.87782	LINC01971	2.50757	LERFS	1.08737
AC063952.4	2.87727	LOC105375147	2.50532	TOLLIP-DT	1.08736
AC144450.1	2.87457	LINC02058	2.50173	MIR1227	1.08476
AC010476.2	2.87434	LOC105372558	2.50105	TAF12-DT	1.08412
AP005131.5	2.87381	LOC105376634	2.49872	LINC02947	1.08403
AL157373.2	2.87304	LOC105373855	2.4975	GRK3-AS1	1.08295
AC021236.1	2.87105	LINC02700	2.49675	LINC02067	1.0822
AC128709.1	2.86984	LINC02547	2.49538	LOC107986785	1.08212
LINC01914	2.86929	MIR4307HG	2.49274	ZNF528-AS1	1.08193
LINC00525	2.86865	DLX6-AS1	2.49026	LOC107985203	1.08174
AC079753.2	2.86762	LOC105379208	2.48841	LOC105369850	1.08128
AL365181.3	2.86667	LOC105376775	2.48558	LOC105371552	1.08088
LINC02663	2.86415	LOC105377324	2.48248	LOC105379091	1.0807
LINC02456	2.86079	CASC6	2.4812	ARHGEF17-AS1	1.08066
AC055854.1	2.85465	LOC107984372	2.48019	LOC105375470	1.07951
AL163952.1	2.85075	LINC01043	2.47998	ADPGK-AS1	1.0791
AL360015.1	2.84814	LOC105375906	2.47945	LOC105369795	1.07734
LINC01527	2.84658	LOC105370505	2.47905	LOC102724701	1.07559
AL133372.2	2.84578	LOC105379375	2.47656	LOC105375743	1.07277
TFPI2-DT	2.83887	LOC105373613	2.47185	MIR548A1	1.07243
HNF1A-AS1	2.83886	LOC105375825	2.47165	MIR592	1.07219
AC013457.1	2.8365	LINC02570	2.47153	LINC01465	1.07162
AL445072.1	2.8362	LASTR	2.47055	LOC254896	1.07152
AC078864.1	2.83574	LOC107985261	2.46941	TMCO1-AS1	1.07128
AL356417.3	2.8325	LOC105376223	2.46834	MAP3K9-DT	1.07124
LINC02444	2.82996	MIR196B	2.46754	DANCR	1.06996
AC061975.6	2.82951	LOC105372115	2.46698	MIR4525	1.06729
AC010789.2	2.82816	LOC105370756	2.46694	LINC00537	1.06637
LINC01582	2.82583	LINC02203	2.46679	MIR548H2	1.06556
AL135924.2	2.82267	LINC02348	2.46605	LINC01963	1.0654
AC005906.2	2.82211	LOC105375251	2.45929	MIR6777	1.06507
AC010378.1	2.82181	LOC112268071	2.45862	REPIN1-AS1	1.05631
AC010327.4	2.8211	LINC02086	2.4575	FLJ13224	1.05607
AL109761.1	2.81459	ELFN1-AS1	2.45628	MIR7156	1.05507
LINC02681	2.81355	LOC105374026	2.45623	LOC105371903	1.05506
AC025575.1	2.81182	LOC107986904	2.4486	NUP153-AS1	1.05326
NECTIN3-AS1	2.80856	LOC105375630	2.44819	MIR4671	1.05317
LINC02454	2.80689	LOC100506405	2.44507	MIR542	1.05272
LINC02240	2.80633	LINC02376	2.44474	LOC105369755	1.05235
SCAT8	2.80327	LINC00941	2.44074	LOC105371062	1.05097
LINC02700	2.80305	LOC105374263	2.44015	HCP5	1.05071
AL162632.1	2.80302	LOC729254	2.43959	LINC02912	1.05055
AL138962.1	2.80084	LOC105379133	2.43629	MIR663A	1.04956
AL355834.2	2.79849	LOC105375242	2.42952	LOC729737	1.04954
COL4A2-AS2	2.79776	LNCOC1	2.42867	HIVEP2-DT	1.04832
AL035425.1	2.79647	LINC02393	2.428	EMC1-AS1	1.04529
MIAT	2.79589	LOC105374820	2.42626	LINC01572	1.04355
AC027243.2	2.79495	LINC01193	2.42612	LOC101927330	1.04324
AC010719.1	2.79433	LOC105376135	2.42199	LOC101927377	1.04213
LINC02200	2.79429	LOC105373771	2.4207	MIR10392	1.04172
POU6F2-AS2	2.79363	LINC02985	2.42062	LOC105375322	1.04016
AC011369.1	2.79167	BANCR	2.41795	MIR6852	1.04005
AC026355.2	2.7915	LOC107986907	2.4145	MIR2116	1.04003
AC107067.2	2.79004	LINC01033	2.41192	PSMB8-AS1	1.03871
AL589787.1	2.78893	LOC101929863	2.41164	MIR10399	1.03708
AC108448.3	2.78743	MIR3681HG	2.41036	MIR33B	1.03708
LINC00311	2.78565	LINC00462	2.41031	AFTPH-DT	1.03707
WASIR2	2.78358	LOC105372434	2.4093	PYCARD-AS1	1.03688
AC243829.1	2.78321	LOC105377029	2.40781	LOC107985034	1.03633
LINC01981	2.77996	BARX1-DT	2.40644	LOC107984219	1.03615
LINC00487	2.77946	LINC02236	2.40426	MIR941-4	1.03459
AC099795.1	2.77559	LOC780529	2.40424	MIR2117	1.03326
LINC01524	2.77445	LOC102723968	2.40273	MIR6844	1.03279
AL157414.4	2.77211	LOC105370302	2.40076	MIR548H3	1.03277
AC078845.1	2.77178	LOC105377276	2.40034	IER3-AS1	1.03228
LINC01771	2.77142	LOC105376017	2.39997	MIR941-2	1.03204
BLACE	2.77067	LOC105373347	2.39927	SNHG3	1.03194
AL390755.1	2.76974	LOC101928866	2.39912	MIR7110	1.03187
AC073130.1	2.76787	LINC00851	2.39899	MIR526B	1.03171
SLC5A4-AS1	2.76717	LOC107984685	2.39825	LOC105377623	1.03036
AL139351.1	2.76209	LINC01611	2.39812	LOC101927897	1.02997
AC023787.3	2.76105	LINC02665	2.39307	PRECSIT	1.02977
LINC02704	2.75831	LINC00452	2.39279	MIR548H4	1.02943
PTPRK-AS1	2.75816	LOC105376654	2.39072	LOC107985524	1.02877
C8orf49	2.75729	GPC3-AS1	2.39052	LOC101927723	1.0241
Z99774.1	2.75706	C12orf75-AS1	2.3897	CTCF-DT	1.02383
AC018978.1	2.75608	NEURL1-AS1	2.38707	MIR941-3	1.02375
AL512622.1	2.75062	LOC101929048	2.38557	KRT10-AS1	1.02296
LINC00944	2.75053	LOC105370053	2.3855	LINC01588	1.02179
AL359834.1	2.74756	LOC107985165	2.3837	MIR3679	1.02176
LINC02280	2.7475	MYOSLID	2.38356	MIR6721	1.02175
LINC02392	2.74488	LOC105373150	2.38065	LINC00888	1.01907
LINC00393	2.74169	LINC00470	2.37973	MIR6125	1.01727
LINC01067	2.74153	FNDC1-AS1	2.37797	MIR941-5	1.01564
AC026369.1	2.73987	LOC107985815	2.37775	MIR6873	1.01479
AC100797.1	2.73943	LINC00052	2.37757	HSPA5-DT	1.01331
AC007611.1	2.73574	LINC01605	2.37705	VTRNA1-1	1.01223
LINC01033	2.73324	LOC107985377	2.37461	MIR941-1	1.01122
AC021028.1	2.72957	LOC105369616	2.37365	RASSF3-DT	1.01019
AC023908.3	2.72657	LOC105374242	2.37265	INO80B-WBP1	1.00862
RRM1-AS1	2.7245	MIR5689HG	2.37004	LOC105378198	1.00636
LINC02867	2.72191	LOC105377789	2.3691	GSK3B-DT	1.00581
IGF2BP2-AS1	2.7218	MIR3185	2.36904	LOC105375683	1.00563
AL138916.1	2.71908	LOC105369863	2.3689	DNAJC3-DT	1.00297
LINC01426	2.71612	LOC101930665	2.36668	FAM88B	1.00195
AC061975.1	2.71522	LINC00519	2.36605
TLX1NB	2.71282	LOC105377847	2.36465
LINC02874	2.71102	LOC105375689	2.36433
AL163953.1	2.70907	LOC107984303	2.36209
AC010969.1	2.7086	LOC107986494	2.36113
AL133230.1	2.70558	LOC105372353	2.36102
AC007036.1	2.70386	LINC02071	2.35966
AL713868.1	2.7017	LOC107985357	2.35909
DLGAP1-AS3	2.69956	LOC105373699	2.3586
AC005845.1	2.69349	LINC02131	2.35804
PACERR	2.68869	LOC105377369	2.35672
AL109914.1	2.68727	HOXA10-AS	2.35496
AL445250.1	2.68724	LINC02835	2.35126
AL117378.1	2.68107	LOC107984123	2.35121
LINC02251	2.67889	PLA2G4E-AS1	2.35115
AL162574.2	2.67713	LINC02443	2.35093
AC011481.1	2.67465	LINC02445	2.34839
AC011921.1	2.67312	LOC107985969	2.34788
AC131568.1	2.67147	LINC00701	2.3477
AC011287.2	2.67071	LOC107986896	2.34716
LINC00871	2.6707	LOC101928087	2.34598
LINC02196	2.67027	LINC02755	2.34435
AC148477.3	2.66836	LINC01630	2.34282
LINC02528	2.66444	MIR936	2.3422
LINC02797	2.66412	LINC02873	2.33973
AL645608.1	2.66321	CLEC12A-AS1	2.33951
AC007785.1	2.6627	LOC105378054	2.33905
AL360169.3	2.66186	LOC105378961	2.33744
AL079301.1	2.65896	LOC284798	2.33566
AC009093.6	2.65768	LOC107986620	2.33379
DLGAP1-AS2	2.65679	FIRRE	2.33291
AL591378.1	2.65582	LINC01060	2.32987
LINC02327	2.655	LOC105379675	2.32748
LINC02849	2.65412	LOC107986621	2.32613
LINC00851	2.65124	LOC105373567	2.32602
AC007106.1	2.65103	LOC105373770	2.3248
MIR663AHG	2.64994	LOC105373578	2.32458
CSTF3-DT	2.64888	LOC105369551	2.32357
LEMD1-AS1	2.64712	LOC105369617	2.32158
INHBA-AS1	2.64459	LINC01610	2.32052
AC092811.1	2.64328	LOC105376381	2.32043
AP000350.5	2.64197	LOC107986320	2.31907
AL022326.1	2.64162	LOC107986619	2.31834
AL162511.1	2.64099	LOC102724234	2.31794
AL139099.2	2.6401	MNX1-AS1	2.31605
AP001099.1	2.63786	LOC105369808	2.31581
LINC01842	2.63719	LOC105377379	2.31477
AC090503.2	2.63691	LOC105374819	2.31469
LINC01202	2.63539	LOC107985648	2.30665
AC207130.1	2.63113	DSG1-AS1	2.3041
FLJ12825	2.63072	LHX2-AS1	2.30339
LINC01508	2.63068	LOC107986269	2.29989
AC006262.2	2.62671	C5orf34-AS1	2.29943
AL137847.2	2.62546	LINC01896	2.2986
AC068946.3	2.6226	LOC105371444	2.29768
AL450992.2	2.62092	POU6F2-AS2	2.29696
AC126773.3	2.62024	LINC02266	2.29563
AF015262.1	2.61966	LOC105373349	2.29461
AC021055.1	2.61686	LOC105378797	2.29307
AP001085.1	2.61593	LOC105369294	2.2925
AL158166.1	2.61558	LINC01160	2.29164
LINC00519	2.60851	LOC105376349	2.28911
LINC02158	2.60704	LOC107986310	2.28766
LINC01992	2.60531	LOC105370324	2.28669
MIR9-3HG	2.60408	LOC105377759	2.28637
AC099684.2	2.60372	LOC107986770	2.28549
LINC00161	2.60275	LINC02130	2.28459
AL132655.2	2.60036	MYO3B-AS1	2.28339
AC048344.4	2.60035	LINC02073	2.28078
AL117372.1	2.59968	LINC01049	2.28052
LINC01964	2.59819	LOC105376250	2.27873
LINC00656	2.59759	MIR3943	2.27856
LINC01522	2.59728	LOC107986337	2.27851
LINC01910	2.59598	LOC101927598	2.27756
LINC02405	2.59534	LOC105377939	2.27673
AC011944.1	2.59459	LOC105374479	2.27334
AL355472.2	2.59402	LOC105372335	2.27295
LINC02016	2.59317	LOC107986637	2.27235
AC022613.1	2.59307	LOC101929974	2.27068
LINC01854	2.593	LOC105378776	2.27064
AC005863.1	2.58901	LOC105379362	2.26728
AC022730.4	2.58794	LOC105369439	2.26607
AC079915.1	2.58722	LINC02405	2.26596
LINC02247	2.58673	LOC107986902	2.26474
BCRP3	2.58579	LOC105372655	2.26445
AL096854.1	2.58498	LOC105371655	2.26424
AC026369.2	2.5847	LOC107985243	2.25916
AC027329.1	2.58398	LOC107986638	2.25892
AC039056.1	2.58088	LOC105370231	2.25812
AC125603.4	2.57922	LOC107986955	2.25795
LINC01971	2.57895	SOX2-OT	2.25792
AC012213.3	2.57883	LOC105376806	2.25068
LINC00837	2.57358	LOC105377604	2.24996
AC104461.1	2.57302	PSLNR	2.24984
AC117386.2	2.57285	LINC00839	2.24906
AC023983.2	2.57143	MIR424	2.24725
AC083967.1	2.56964	LINC00942	2.24256
AC022509.1	2.56946	LOC107987300	2.24035
AC015849.1	2.56864	LOC105375809	2.23912
CASC18	2.56806	LOC105371984	2.23366
AL391845.2	2.56686	MIR12123	2.23326
LINC00452	2.56674	LINC01151	2.23286
AC093307.1	2.56624	LINC00408	2.23269
Z99943.1	2.56541	LINC00705	2.22715
AL358334.2	2.56326	LOC107985095	2.22531
AP000525.1	2.56261	LINC02490	2.22489
LINC01514	2.56236	LOC102723670	2.22411
AC068633.1	2.56156	LINC02430	2.2234
AC007991.4	2.56146	LOC105374655	2.21766
AL160286.3	2.56064	LINC02903	2.21721
AC111197.1	2.55983	LINC00706	2.21609
AL353803.1	2.55706	MIR4652	2.21603
LINC00269	2.55548	LINC00393	2.21468
AC018866.1	2.55301	LOC105371811	2.21353
AC004221.1	2.55113	LOC107986297	2.21227
AC130651.1	2.55073	LOC107985680	2.20801
LINC01993	2.54875	LOC105369456	2.20621
AC108488.3	2.54724	LOC101927514	2.20375
AL590282.2	2.54485	LOC105375520	2.19885
LINC01943	2.54152	LOC107985962	2.19883
LINC00457	2.53974	LOC105376270	2.19711
AC004012.1	2.53925	LOC107986142	2.1971
AC138466.1	2.53557	LOC105376553	2.19568
AC011467.1	2.53329	LOC105375270	2.19512
C15orf54	2.53268	LOC107984862	2.19446
AC087473.1	2.53265	LINC00466	2.19402
AC009403.2	2.53001	LOC105373013	2.19355
AC010266.2	2.52937	LOC105374060	2.19247
LINC02418	2.52861	LOC101929326	2.18967
AC022210.1	2.52795	LINC01681	2.18884
AC092675.1	2.52763	LOC107986430	2.18763
AP001011.1	2.52681	LOC105370196	2.18705
AC048341.2	2.52572	LINC03005	2.18523
GATA3-AS1	2.52498	GRASLND	2.18496
AC007848.1	2.52459	LOC105378507	2.18059
LINC01446	2.52264	LOC105371822	2.17999
AL513218.1	2.52181	MIR2052	2.17732
AC046195.1	2.52127	LINC00592	2.17597
AC104066.3	2.51999	LOC105371668	2.17307
AC012370.2	2.51971	LOC105378456	2.17213
LINC02041	2.51212	DEPDC1-AS1	2.17036
WASF3-AS1	2.51171	LINC01882	2.16878
LINC02120	2.51065	LOC105377740	2.16853
AC068790.6	2.51016	LOC105375685	2.16676
AC090912.3	2.51015	PAUPAR	2.16605
AC002306.1	2.51015	LOC105375688	2.16559
AP000880.1	2.50985	LOC105370307	2.16421
AC034199.1	2.50898	LINC02957	2.16313
AC021683.2	2.50724	BALR6	2.16235
BASP1-AS1	2.50464	LOC105378239	2.1618
SLIT3-AS2	2.50336	LINC02830	2.15774
PTCSC3	2.50309	LOC105375849	2.1568
IGFL2-AS1	2.50076	LOC105373921	2.15633
AC147651.1	2.49949	LOC105378849	2.15549
PAUPAR	2.4985	MIR2052HG	2.15532
AC138207.7	2.49644	LOC105377794	2.15456
C5orf60	2.49506	LINC01415	2.15445
AC023593.1	2.49351	LOC100996549	2.15329
AL162151.3	2.49271	LOC105369673	2.15101
NKILA	2.49245	MIR1182	2.15047
AC002351.1	2.49109	LOC105370891	2.14811
AC019118.2	2.49036	LOC105377709	2.14806
AC116348.1	2.48784	LOC101448202	2.14592
AC019068.1	2.48671	LOC105377884	2.14556
AC008063.1	2.48662	LOC100507384	2.14397
AL008723.2	2.48543	LOC105370063	2.14252
PICSAR	2.48119	LOC105373985	2.14236
AC023906.5	2.48041	LOC105372896	2.14122
AC009093.4	2.48009	LOC107985634	2.13907
AL683807.1	2.4783	LOC102724680	2.13835
AJ011931.1	2.47688	LOC105373424	2.13748
AC104041.1	2.47624	LOC105379144	2.13748
MIR4300HG	2.47618	FAM225A	2.13361
AC023282.1	2.47413	LOC107984181	2.13219
LINC01435	2.47094	LOC105376016	2.13189
FNDC1-IT1	2.46692	LOC100506253	2.13142
LINC02547	2.46679	LOC105371953	2.12938
AL161431.1	2.46665	LOC107984012	2.12793
AC092119.2	2.46662	LOC107986105	2.12759
AC034154.1	2.46646	LOC105370685	2.12556
LINC01341	2.46581	LOC105370511	2.12283
MMP2-AS1	2.46568	LINC01280	2.12203
LINC02316	2.46543	MIR4260	2.12144
AL022324.3	2.46496	KCNH1-IT1	2.1204
AC112254.1	2.46391	LOC105371604	2.12009
AC123768.4	2.46179	LOC105379357	2.11989
AC018616.1	2.46169	LOC107986790	2.1157
CATIP-AS2	2.46133	LOC105370793	2.11432
AC020917.2	2.45907	LOC100128059	2.1127
FAM225B	2.45842	LOC105373954	2.11265
LINC02465	2.45706	LOC101928735	2.11106
AC004466.3	2.45352	LINC01098	2.11093
AC012236.1	2.45328	LINC02544	2.10828
AL035696.4	2.45297	LOC101928283	2.10757
AC012494.2	2.45182	LOC105378850	2.10697
AL035446.1	2.45158	LINC02321	2.10495
AC079949.1	2.45097	LOC107985401	2.10417
AC009955.2	2.45092	LOC105375524	2.10338
LINC00895	2.44811	LOC105377875	2.10275
AF127577.3	2.44803	LOC105370080	2.10193
AC107959.3	2.44801	LOC105372656	2.10162
AC018545.1	2.44749	LINC01399	2.09727
FOXP4-AS1	2.44569	LINC02293	2.09645
AL360006.1	2.4442	LOC105373703	2.09604
AC008026.3	2.44324	LOC107984193	2.09531
AL133335.2	2.44279	LOC107987178	2.09439
AL591519.1	2.44135	LINC02337	2.08856
PRICKLE2-DT	2.43901	LOC105369813	2.08464
AC090774.2	2.43863	LOC112267865	2.08403
AC011933.3	2.43744	LOC105374166	2.08372
LINC01281	2.43667	LOC105375113	2.08371
AC023906.2	2.43216	LOC389602	2.08319
AC004034.1	2.43195	LOC105371044	2.08123
AC011595.2	2.4317	LOC105378412	2.07961
LINC01271	2.43144	MIR2117	2.07934
AL450338.2	2.43092	LOC107986635	2.07887
AC092070.4	2.42998	LOC102723724	2.07855
AC124248.2	2.42988	LOC107986325	2.07799
AC096734.1	2.42838	APOBEC3B-AS1	2.07726
AL691520.1	2.42834	LINC02518	2.07714
AP004247.2	2.42819	LOC107986140	2.07594
AC010729.2	2.42628	LOC105379244	2.07501
AC010643.1	2.42446	LOC105378810	2.07372
AC109479.1	2.42328	LOC105378617	2.07355
LINC01450	2.42284	LOC107985984	2.07316
AP001029.1	2.42139	LOC107986229	2.07143
AC016571.1	2.42091	LOC105374945	2.07051
AP005210.2	2.41954	LOC105373791	2.06955
LINC01735	2.41819	LOC105374517	2.0693
AC106895.1	2.41461	LOC105370450	2.06631
FLJ42969	2.41386	EMSLR	2.0662
ATP1B3-AS1	2.4115	TENM2-AS1	2.06531
LINC02126	2.41009	LINC00606	2.065
Z94721.3	2.4097	LOC105374365	2.06312
AC079949.2	2.40882	LOC101928863	2.06184
AL049830.3	2.40405	LOC102724491	2.0618
LINC00862	2.40218	LOC105370507	2.06105
LINC00326	2.40197	LOC105376375	2.06073
AC023906.4	2.39989	LINC01737	2.05798
AL358232.2	2.39911	LOC107985410	2.05795
DENND5B-AS1	2.39719	LOC107984404	2.05778
AL161669.4	2.39688	LOC105372145	2.05767
AL033523.1	2.39561	LOC105375610	2.05516
AC007907.1	2.39494	LINC01370	2.05471
LINC02813	2.39412	CDKN2A-DT	2.05467
LINC02266	2.39155	LOC105378965	2.05123
U62317.3	2.3911	LOC105376224	2.05069
AC136475.3	2.39057	LOC107984260	2.04995
AC116348.2	2.38798	LOC102725231	2.04908
AL021937.3	2.38693	LHFPL3-AS1	2.04904
AC007649.1	2.38591	BCYRN1	2.04772
AC000065.2	2.38437	LOC105377858	2.04668
ELDR	2.38062	LOC105378126	2.04485
ABCA9-AS1	2.37999	SCAT1	2.04384
LINC01250	2.37967	MIR3945HG	2.04368
OTX2-AS1	2.37931	LOC105379392	2.04196
AC093249.2	2.37651	LOC105374053	2.03731
LINC01077	2.37439	MIR196A2	2.03567
AP000942.5	2.37386	LINC01343	2.0353
LRRC3-DT	2.37329	HAGLROS	2.03426
AL049569.1	2.37109	MIR503HG	2.03305
AL035696.3	2.36983	LINC02893	2.03106
AL359091.4	2.36923	LOC151760	2.03103
LINC01108	2.36905	LINC02787	2.03092
MAPRE3-AS1	2.36809	LOC105369575	2.02929
AC078860.2	2.36793	AFAP1-AS1	2.02855
AC007128.2	2.36579	LOC105369468	2.02849
LINC02321	2.36563	MIR1252	2.0279
AP002989.1	2.36504	LOC105376180	2.02596
AL162411.1	2.36397	LOC105370829	2.02467
AC105450.1	2.36266	GATA3-AS1	2.02453
AC019294.2	2.36166	LOC105372058	2.0236
LINC00677	2.36148	LOC105370067	2.02336
PLCH1-AS2	2.36	LINC01099	2.02321
AC016735.1	2.3592	LOC107986056	2.0218
AP000943.1	2.35735	LOC107984798	2.0214
AC010624.2	2.35435	LOC105371680	2.0211
LINC00303	2.35207	LOC105372228	2.01895
AC013287.1	2.35052	MIR23C	2.01851
AC025176.1	2.34732	LOC101927888	2.01711
LINC00504	2.34711	LOC107984007	2.01474
AC026341.1	2.34688	LINC02128	2.01366
TCF4-AS1	2.34648	LOC105374948	2.0123
AC084864.1	2.34602	MIR588	2.01176
SOCAR	2.34446	LINC02418	2.01172
SNAP47-AS1	2.34386	LOC107985256	2.01131
TBX5-AS1	2.33951	LINC01969	2.01086
LINC01583	2.33929	LOC105372016	2.00889
LHX5-AS1	2.33675	LOC105376517	2.00801
LINC00661	2.33666	LOC105375876	2.00798
AC108727.1	2.3363	LOC101929532	2.00687
AC108210.1	2.33586	LINC01491	2.00683
AC079943.2	2.33562	LOC105379245	2.00378
LINC02073	2.33358	FAM225B	2.00122
AL354824.2	2.33272	LOC105375070	2.00047
DISC1-IT1	2.33236	LOC105375247	1.99945
LINC01192	2.33139	LOC105369618	1.99911
MUC12-AS1	2.32911	LOC105371394	1.9975
ZFHX4-AS1	2.32896	LINC02195	1.99698
AL136379.1	2.32754	LINC02457	1.9955
AC007405.2	2.32586	MNX1-AS2	1.99471
AC124290.1	2.32558	LINC02041	1.99376
AP000695.2	2.3252	LOC105372680	1.99141
AP002336.1	2.32444	LOC107984197	1.98904
AP001122.1	2.3241	LOC107985440	1.98804
AC112482.2	2.3233	LOC102723985	1.98789
AC073321.1	2.32244	LINC02475	1.98716
AL355472.3	2.32186	HOTTIP	1.98646
AC008742.1	2.32183	LOC105371845	1.98592
AL590666.2	2.3201	LOC107985088	1.98348
AL356495.1	2.31995	LOC105369435	1.98345
GRM5-AS1	2.31778	LINC01698	1.9805
MNX1-AS2	2.31612	LOC105370062	1.98016
F11-AS1	2.31406	LINC01705	1.98003
AC020659.1	2.31383	LOC107986281	1.97904
BX255923.2	2.3135	LOC400622	1.97863
LINC01918	2.31343	MIR217	1.97688
AC023796.2	2.31257	LINC02308	1.97663
MYOSLID	2.31212	TEX41	1.97598
ACTN1-AS1	2.31176	COL4A2-AS1	1.97596
AC104472.5	2.31145	LOC105371646	1.97391
LINC02376	2.3109	LOC100133077	1.97295
LINC00622	2.31025	LINP1	1.97115
MYO3B-AS1	2.30767	LINC01460	1.97074
LINC02477	2.30596	LOC105375036	1.96449
AC005387.2	2.30578	LOC107986167	1.96402
AL132765.2	2.30406	LINC02539	1.96189
AC005291.2	2.30402	LINC01048	1.9615
LINC01303	2.30337	LOC105376361	1.96135
LINC01811	2.30228	LOC105370921	1.96094
LINC01716	2.30227	MIR3663HG	1.96065
C8orf86	2.3021	LOC105373592	1.95997
LINC00524	2.30177	LOC101929028	1.95984
AC008033.3	2.29298	LOC107986789	1.95717
MIR2117HG	2.29296	LOC105371009	1.95578
AC008592.1	2.28781	LOC107986126	1.95486
LINC01783	2.28722	LOC105370534	1.95383
AC093627.1	2.28626	LOC105374657	1.9536
AC022167.4	2.28522	LINC01036	1.95092
KCNH1-IT1	2.28387	LOC102723305	1.95037
LINC01141	2.27895	LINC01699	1.95002
AP001407.1	2.27861	LOC105372636	1.94884
CASC15	2.27721	LOC105377411	1.94557
AL359502.1	2.27705	KIF26B-AS1	1.94466
LINC01681	2.2753	LOC105370599	1.94388
STEAP2-AS1	2.2749	LINC02177	1.9429
AP006219.1	2.27326	LOC107985828	1.94175
AC138512.1	2.27184	LINC02220	1.94052
AC006206.1	2.27053	LOC107987393	1.94008
RAPGEF4-AS1	2.26698	LOC105375886	1.93992
HOTTIP	2.26642	LOC107985674	1.93947
AC097652.1	2.26574	CLDN14-AS1	1.93758
AC012065.2	2.26523	DSCAS	1.93613
AC096719.1	2.26244	LOC105373966	1.93582
TUBA3FP	2.2624	LOC101928994	1.93442
AC092810.3	2.26121	LINC01574	1.93326
AL645608.8	2.26106	LINC02682	1.93167
AL049775.1	2.26102	LOC102724637	1.93073
AC011284.1	2.2607	LOC107984450	1.92916
AL589740.1	2.25787	LOC102724421	1.92849
LINC00645	2.25633	XACT	1.92653
AC010531.4	2.25592	LINC02910	1.92508
AC026355.3	2.2557	PRORY	1.92407
PP7080	2.25448	LINC02535	1.9215
AL033543.1	2.25291	LINC02953	1.9211
AC100782.1	2.25239	LOC105371108	1.92035
LINC01280	2.24766	LOC102724104	1.9201
LINC01096	2.24744	HOXA10-HOXA9	1.91936
AL359881.1	2.24532	LINC01666	1.91405
AC089983.1	2.24516	LINC01775	1.91336
AC100812.1	2.2451	LOC107986182	1.91303
AP005209.1	2.24486	LINC02211	1.91148
SATB1-AS1	2.2448	LINC02677	1.90837
AP000593.3	2.24215	LOC105377380	1.90771
AC008569.2	2.24169	MIR4282	1.90635
AC108463.2	2.24029	IRS4-AS1	1.90422
PCBP3-AS1	2.23745	LOC401589	1.90396
AC100803.4	2.23694	MIR3660	1.9037
AL158064.1	2.23632	LOC107985809	1.90269
LINC02886	2.23525	LOC105374426	1.90067
LINC02763	2.2338	LOC102724943	1.90047
AC099066.1	2.23301	LINC00303	1.90015
LINC01484	2.23042	LOC105373583	1.89962
LINC00943	2.23029	LOC107986449	1.89936
AC104472.1	2.22851	MIR5680	1.89935
LINC01695	2.22621	LOC105373591	1.89729
AC113194.1	2.22558	MIR711	1.89377
SAMMSON	2.22105	LOC105378477	1.89368
AC121338.1	2.2206	LOC101927281	1.89366
LINC02515	2.21957	LOC105377260	1.89361
AC006511.6	2.21885	LINC02408	1.89321
AC004263.1	2.21872	LOC105378009	1.89298
AL136172.1	2.21653	LOC105374020	1.89261
AC009630.4	2.21427	LINC02341	1.89166
Z98752.4	2.21291	LOC105369218	1.88996
LINC02145	2.21173	LINC02294	1.8897
AL354953.1	2.21144	LOC101928368	1.88964
AC018695.6	2.21012	LOC105370135	1.88929
AL158800.1	2.20728	LOC101927467	1.88837
GSEC	2.20709	LOC105375161	1.88782
AC105339.2	2.20618	CFAP58-DT	1.88734
AL732437.2	2.20567	LINC02392	1.88716
AF230666.2	2.20419	LINC02870	1.88486
MTUS2-AS1	2.20377	LOC105377956	1.88473
AC092127.1	2.20319	LOC107985372	1.88468
ZNF114-AS1	2.20103	LOC107984711	1.88354
LINC02821	2.20025	LOC105377067	1.88293
SIRPG-AS1	2.19996	LOC105373162	1.88176
AC079949.5	2.19957	IGF2BP2-AS1	1.88055
AC116025.2	2.19836	LOC105376373	1.88049
LINC01675	2.1982	LINC01260	1.87963
AC107373.1	2.1968	LOC105376181	1.87868
AC131944.1	2.1962	LOC105371317	1.87822
UST-AS2	2.19438	LOC105378911	1.8763
AL136171.2	2.19333	LINC02813	1.87589
SPRY4-AS1	2.193	LINC02229	1.87526
AC025419.1	2.19266	LINC01827	1.87454
LINC01300	2.19224	LOC102725051	1.87093
LINC01502	2.19162	LOC105376179	1.86872
AC026254.2	2.19129	LINC00696	1.86851
AC068205.2	2.19001	LINC02695	1.86722
AL137802.2	2.18767	LINC01087	1.86672
AC131157.1	2.18753	LOC105369469	1.86452
AC025031.4	2.18575	LOC107986938	1.86372
LINC02574	2.1857	MIR12125	1.86285
AJ003147.1	2.1855	MIR216B	1.86264
AC010271.2	2.18481	LOC105377088	1.86062
KIRREL3-AS1	2.18257	DST-AS1	1.86015
AP001783.1	2.18062	LOC105377950	1.85992
AC008659.1	2.1804	LOC107984823	1.8593
AC026369.3	2.17992	LINC02327	1.85841
LINC01142	2.17916	ELDR	1.85825
AP001610.2	2.17893	TFPI2-DT	1.85823
AC006262.1	2.17827	LOC400212	1.85791
LINC00642	2.17546	LOC440313	1.85741
GPR176-DT	2.17456	LINC01094	1.85737
AP003559.1	2.17273	MIR3606	1.8561
AC092115.3	2.17131	LOC105377267	1.85584
AC090204.1	2.17065	LOC105376498	1.85544
AC090337.1	2.16836	BCAN-AS1	1.85502
LINC00528	2.1675	LINC01224	1.85433
LINC02201	2.16712	LOC105378675	1.85378
AC243830.1	2.16631	LOC101927499	1.85298
AC062028.1	2.16134	MYO18B-AS1	1.85201
AC005487.1	2.1613	LOC105379384	1.85174
AC246787.2	2.1604	LOC105377376	1.85164
AL663074.1	2.15994	MIR490	1.84924
AC124276.1	2.15969	BLACE	1.84866
AC006206.2	2.15709	LOC105369183	1.84658
U91328.3	2.15253	LOC107985352	1.84479
AL357033.2	2.15232	MIR4793	1.84356
LUCAT1	2.15033	LOC105378031	1.84339
AC092112.1	2.14712	LOC105375904	1.84318
SEC61G-DT	2.14635	LOC105370934	1.83941
AC093791.1	2.14618	COL4A2-AS2	1.83858
AC007493.1	2.14567	LOC105371956	1.83843
LINC01857	2.14522	LOC105370932	1.83842
AL136131.2	2.14202	LOC105376267	1.83827
MIR5689HG	2.1401	LOC107985534	1.83399
AC008737.1	2.13897	SCN1A-AS1	1.83329
C20orf197	2.13821	LOC105376239	1.83262
AC093802.1	2.13581	MIR216A	1.83235
HS1BP3-IT1	2.13569	PRC1-AS1	1.83086
AL583808.1	2.13517	LOC105369880	1.83018
AC006272.1	2.13497	ZNF25-DT	1.82842
AC005586.1	2.13414	LOC107985936	1.82747
AC126365.1	2.13377	LOC105374294	1.82731
AC018511.6	2.13254	LOC107985448	1.8259
LINC02362	2.13216	LOC105379168	1.82495
AC007128.1	2.1316	LINC00491	1.82449
TMEM92-AS1	2.12974	LOC105377507	1.81931
AC069540.2	2.12887	LOC105378305	1.81874
GATA2-AS1	2.12545	LOC105378137	1.81843
RUNDC3A-AS1	2.1246	LOC102724849	1.81788
AC093496.1	2.1234	LOC105372703	1.81779
AL133493.2	2.12263	MIR9-1HG	1.81687
AC124804.1	2.12259	LOC112267903	1.81643
AC021218.1	2.12238	LOC105378029	1.81617
AL161452.1	2.12147	LOC100507336	1.8153
MIR2052HG	2.12147	MIR217HG	1.81458
AL110292.1	2.12065	LINC02017	1.81409
AC124254.2	2.11915	LOC105376240	1.81257
AC007879.3	2.11774	LINC02232	1.81177
AC141930.2	2.11575	MIR4747	1.81175
AC022784.6	2.11521	LOC105377030	1.81141
FSIP2-AS2	2.1103	LOC105371096	1.81104
AC093599.1	2.11023	LOC105370839	1.80724
AC008676.1	2.10955	OSTM1-AS1	1.80631
COL4A2-AS1	2.10649	LOC105372497	1.80606
AC125613.1	2.10634	LOC729296	1.80581
AC123512.1	2.10554	LOC101928295	1.80456
NCKAP5-AS2	2.10415	LOC105369607	1.80249
AC126696.1	2.10374	LOC107986179	1.80184
AC007126.1	2.10364	LOC107985004	1.80164
AC078906.1	2.10279	LOC107985858	1.80141
AP000487.2	2.10135	LINC01037	1.80104
EWSAT1	2.10129	BRINP3-DT	1.79553
AL033527.3	2.10124	LINC02786	1.79313
AC099811.5	2.0989	LOC105376698	1.79292
AL360181.1	2.09822	LINC01297	1.79238
AC114550.1	2.09537	LOC101927053	1.79057
LINC01136	2.09405	LOC105377356	1.78944
LINC00839	2.09309	MIR455	1.78935
C2-AS1	2.09234	LINC01821	1.78895
AC021594.1	2.09013	LOC105370672	1.78876
AC011773.1	2.089	LOC105375716	1.78652
AC018445.6	2.08861	LUCAT1	1.78646
AL355836.2	2.08858	POU6F2-AS1	1.78439
AL592494.2	2.08827	LOC100507351	1.78323
AP001029.2	2.08785	TM4SF19-DYNLT2B	1.78291
AC026356.1	2.08719	LOC105375238	1.78273
AC099066.2	2.08642	IRX4-AS1	1.77973
LINC02223	2.08588	LOC105370007	1.7772
LINC02570	2.08388	TCONS_00068220	1.77702
AC013762.1	2.08375	LOC105377365	1.77546
FARSA-AS1	2.0833	LOC105377337	1.77527
SHANK2-AS1	2.08216	LOC105376943	1.77451
LINC01289	2.07868	LOC102724903	1.7743
FOXO6-AS1	2.0759	LOC105370960	1.77407
AC103740.2	2.07499	LOC107985080	1.77309
LINC02576	2.07311	SIX3-AS1	1.77253
AC011933.2	2.07216	LOC107985317	1.77213
LINC02519	2.07194	ZNF670-ZNF695	1.77081
AL022323.2	2.07029	LOC101927646	1.76944
LINC02076	2.06915	LOC107985981	1.76862
AC073370.1	2.06857	LOC105375820	1.76694
AC015802.1	2.06778	LOC105377123	1.76522
WASHC5-AS1	2.06743	LOC105373871	1.76287
AC005041.3	2.06501	NKILA	1.75967
AC097462.3	2.06489	LINC02310	1.75755
AL022334.2	2.06483	LOC105372685	1.75637
LINC01630	2.06468	UCHL1-DT	1.75636
PLCE1-AS1	2.06333	LOC105369395	1.75499
AC011092.3	2.06279	LINC01492	1.75283
LINC00466	2.05979	LOC105369960	1.7526
AC099487.1	2.059	LINC01182	1.75242
AL354861.2	2.05775	LINC01514	1.74939
AC092490.1	2.05744	LINC01563	1.74915
AC006452.1	2.05673	LOC105373582	1.7483
CFAP61-AS1	2.05555	LINC02834	1.74748
AC007014.1	2.05457	LINC01930	1.74699
DISC1FP1	2.04841	LOC105374797	1.74697
AC021683.3	2.04839	LINC02437	1.7459
AC113143.2	2.04816	LINC00656	1.74574
LINC02636	2.04523	LINC00319	1.7456
AC120042.2	2.04504	MIR4261	1.74474
FOXD2-AS1	2.04498	LINC00609	1.74371
AL450345.2	2.04476	LOC105375719	1.74339
LINC02341	2.04145	LOC105376194	1.7429
TENM3-AS1	2.04031	LOC105375038	1.74245
LINC01391	2.0402	LINC02417	1.74132
AP000820.1	2.03936	UBE2R2-AS1	1.7412
AL358944.1	2.03929	LOC101928446	1.74024
AL033397.2	2.03896	MIR16-2	1.73991
LINC02348	2.03793	LOC105372560	1.73976
AL121981.1	2.03596	LOC107987166	1.73858
U73169.1	2.03504	LOC102724288	1.73752
AP005328.1	2.03484	LOC105370647	1.73735
RNF217-AS1	2.03329	LOC105374949	1.73647
AL049543.1	2.03076	LINC02702	1.73559
LINC00336	2.03002	LOC105376941	1.7355
AC007497.1	2.02988	LOC105376789	1.73474
AL512656.1	2.02985	LINC00492	1.73445
LINC00163	2.0288	LOC729968	1.73423
LINC02764	2.02876	MIR3143	1.73341
AC008798.2	2.02566	MIR3153	1.73313
LINC01146	2.0251	LINC02159	1.73076
BX546033.1	2.02494	LOC105375493	1.73043
AC007666.2	2.02491	LOC107984364	1.72688
TBL1XR1-AS1	2.02429	LINC02156	1.72477
AL137024.1	2.02394	LOC107986654	1.72386
PDE2A-AS2	2.02364	LOC105375920	1.72205
AL391425.1	2.02186	LOC105374122	1.7212
LINC01182	2.02012	LOC105371316	1.72036
AL513320.1	2.01945	ZFHX4-AS1	1.71986
AC084346.1	2.01862	LOC105374794	1.71675
AC069542.1	2.01846	LOC101928708	1.71194
AC068722.1	2.01838	LOC105378811	1.71185
LINC01235	2.0169	KC6	1.71087
AC016745.1	2.01689	LOC105373015	1.7095
AC087491.1	2.01665	LOC105370635	1.70543
AC009060.1	2.01602	LOC105376945	1.7049
LINC01802	2.01571	DIAPH3-AS1	1.70357
LINC01827	2.01355	LINC02411	1.7035
AL390718.1	2.01253	LUARIS	1.70126
SOX2-OT	2.01122	LOC105379171	1.7009
LINC02641	2.01054	HMMR-AS1	1.6977
AC021733.4	2.00889	LOC105374921	1.69696
AC008752.2	2.00818	TRPM2-AS	1.69599
AL157388.1	2.00704	TLX1NB	1.69577
AL133163.2	2.00691	LOC105377560	1.69504
FABP6-AS1	2.00633	LOC105377479	1.69248
AL133492.1	2.00566	MYCNUT	1.69246
MPPED2-AS1	2.00239	MIR4254	1.69179
ASTN2-AS1	2.00152	GASAL1	1.69137
Z84486.1	2.00102	MIR575	1.69087
AC091173.1	1.99936	LOC105374496	1.69075
AL353807.5	1.99749	LOC93429	1.69029
LINC01968	1.99689	LOC105374003	1.68961
AC108516.2	1.99647	LOC100508046	1.68947
AC007749.2	1.99447	LOC100240734	1.68506
AP000879.2	1.99259	LOC105376476	1.68353
AC090192.2	1.99165	LOC105375503	1.68341
AC090371.2	1.98977	LOC105373196	1.68326
LINC00896	1.98903	ASTN2-AS1	1.68311
PRKAR2B-AS1	1.98812	LOC105371793	1.683
AC108925.1	1.98796	LOC105374138	1.68162
AL031600.1	1.98626	LOC107985386	1.68143
AC005005.4	1.98241	LOC105378842	1.68136
ETV5-AS1	1.98232	LOC102723635	1.67973
AP002957.1	1.98137	LOC105369831	1.67926
AC011503.1	1.98025	MIR6134	1.67912
AC027338.1	1.97927	LINC02100	1.67876
LINC02804	1.9781	LINC01338	1.67679
AC026356.2	1.97801	LOC101928417	1.6757
AC120036.4	1.97796	LOC105379271	1.67504
AL022170.1	1.97786	LOC105378455	1.67415
AC009690.2	1.97724	LOC105377045	1.67327
Z94721.2	1.97566	LOC105371957	1.67238
AC023202.1	1.97553	LOC105373153	1.67154
LINC01543	1.97466	LOC105372083	1.66858
AC174469.1	1.97317	MIR3122	1.6672
AC005081.1	1.9724	LOC101928037	1.66702
AC105383.1	1.969	LOC349160	1.66699
CU639417.5	1.96891	LOC107984183	1.66673
AC092943.2	1.9679	LOC105372625	1.66672
AC019185.1	1.96765	LOC105370069	1.66662
AP000695.1	1.96756	LOC105372639	1.66637
AP002851.1	1.96708	LINC02355	1.66589
AL139351.2	1.96694	LINC02442	1.66574
AC093001.1	1.96574	BAALC-AS2	1.66562
AL591163.1	1.96564	LOC105370356	1.66527
HOXB-AS3	1.96555	LOC105372643	1.66432
LINC02432	1.96419	LOC107986909	1.66245
Z98742.1	1.96416	LOC101928009	1.66171
LINC01592	1.96415	LOC105372581	1.66034
ZBTB20-AS1	1.96364	LOC105378469	1.65711
GASAL1	1.96335	LOC105370530	1.65508
LINC02820	1.96225	LINC00189	1.65485
ST7-AS2	1.96059	LOC105377996	1.65373
MSC-AS1	1.96044	LOC102724511	1.65305
LINC01843	1.95923	LINC02874	1.65197
LINC00313	1.95864	LOC105379418	1.65163
AC024230.1	1.95797	LOC105369460	1.65058
AC076968.2	1.95651	LOC105371958	1.64954
AC046158.2	1.9558	LOC105373828	1.64709
AC104257.1	1.95525	LOC105371664	1.64701
AL445985.2	1.9548	LINC01932	1.64681
AC009097.2	1.95369	LOC105375626	1.64591
LINC01498	1.95146	LOC105374295	1.64568
LINC02710	1.95045	CTD-2194D22.4	1.64561
AL139351.3	1.94909	LOC101927200	1.64484
AL713998.1	1.94907	LOC105376956	1.64425
AC104462.1	1.94874	LOC101928030	1.64304
AC006062.1	1.94643	LOC101928051	1.64291
AP000763.3	1.94606	LOC105372657	1.64291
AC009121.3	1.94532	LINC02800	1.64231
FAM242C	1.94479	LOC100507002	1.64002
LINC02069	1.94439	LOC101928352	1.63954
AC106772.1	1.94431	LINC01623	1.63733
DDX11-AS1	1.93984	HOXB-AS3	1.6369
AP001269.1	1.93965	CDIPTOSP	1.63477
LINC02416	1.93832	LOC105377412	1.6343
AC090907.1	1.93829	LINC02561	1.63402
Z97192.3	1.93813	MIR548AQ	1.63168
AL592164.1	1.93753	LHFPL3-AS2	1.63057
MELTF-AS1	1.93726	MIR4253	1.62792
AC105935.2	1.93707	LOC105375334	1.6263
AL589765.6	1.93697	LOC105373165	1.62355
AC079336.5	1.93661	LOC107987088	1.62122
ITGB1-DT	1.93496	LOC105369752	1.61889
THORLNC	1.93476	LOC105370933	1.61876
AC022296.4	1.93451	LOC105379104	1.61757
CHRM3-AS1	1.93292	CT70	1.61738
AC019117.2	1.93165	PTCSC3	1.61482
AL078590.2	1.93133	MIR301A	1.61375
AC234917.1	1.93033	LOC105371199	1.61139
AC245884.10	1.92844	LOC105369559	1.61118
AC022079.1	1.92818	LINC03002	1.60702
OSTN-AS1	1.92726	LINC00624	1.60648
AC018628.2	1.92708	DLEU1-AS1	1.60549
AC079209.1	1.92701	LOC105375239	1.60498
AC087239.1	1.92671	LOC105369209	1.60478
AC022239.1	1.92624	LINC02205	1.60422
AC104335.2	1.92607	TIAM1-AS1	1.60404
AC018445.5	1.92528	LOC107985568	1.60389
SLIT3-AS1	1.92501	LOC105374154	1.6007
AC008747.1	1.9242	LINC01696	1.59928
AC007494.2	1.92406	MGC2889	1.59863
HAGLR	1.92352	LOC107984979	1.5967
LINC02054	1.92285	LOC105374110	1.59602
AL591222.1	1.92224	SLC7A11-AS1	1.59594
AC004264.1	1.92188	LOC105378094	1.59538
AC090152.1	1.92146	DIAPH3-AS2	1.59462
KIF25-AS1	1.92109	LOC105374690	1.59406
AC080013.2	1.92086	LOC105376225	1.59241
AP001434.1	1.91769	LOC105372551	1.59216
LINC00158	1.91663	LOC101928128	1.59201
AC003043.2	1.91649	CLMAT3	1.59107
AC022126.1	1.91634	LOC101927209	1.5905
AC008591.1	1.9153	LOC105377445	1.58813
AC068790.4	1.91493	MIR873	1.5881
AC139491.1	1.91439	LOC105376390	1.58659
AP001178.2	1.91308	LINC02074	1.58372
LINC00618	1.9119	MIR924HG	1.58343
AP003071.1	1.90962	LOC105377114	1.58273
AC011479.3	1.90873	LOC105374970	1.58216
AC148476.1	1.9082	MIR6767	1.58176
LINC00824	1.90817	LOC105375241	1.58046
AC104335.1	1.90761	LINC02244	1.58039
LINC01191	1.90644	LOC107984253	1.58
AC008610.1	1.90368	LOC107985168	1.57996
AC009148.1	1.89925	LOC107985577	1.5793
AL138720.1	1.89761	LOC105370824	1.57895
LINC00322	1.89519	LOC107987014	1.57804
AP001160.1	1.8951	LOC105370714	1.57774
AC006450.2	1.89482	LINC00648	1.5776
AL035603.1	1.89423	LINC02868	1.57748
AP000487.1	1.89394	LOC102723345	1.57745
ST8SIA6-AS1	1.89288	LOC105376735	1.57738
FAM225A	1.89258	LOC105372647	1.57721
SYNJ2-IT1	1.89134	MIR3917	1.5772
LINC01995	1.88927	LOC105376604	1.57646
AC104031.1	1.88914	LOC102724363	1.57626
AC003005.2	1.88833	LOC105375072	1.57594
AC022509.2	1.88705	LOC105372049	1.57538
AC083964.1	1.88542	HIF1A-AS1	1.57502
AL392046.1	1.88264	LOC107985991	1.57459
AC073115.2	1.88099	LOC105375728	1.57308
AJ011931.2	1.88052	CNIH3-AS1	1.57297
KIF26B-AS1	1.87983	LOC105377941	1.57233
AC018714.2	1.87725	LOC101927857	1.56961
AC084876.1	1.87666	LINC01357	1.56894
AL590438.1	1.87323	LOC105371075	1.56797
AC024588.1	1.87276	LOC105371656	1.56785
AL596442.2	1.87265	LOC403312	1.56752
AC004834.1	1.87003	RBM12B-DT	1.56601
AC068473.4	1.86956	MIR3945	1.56486
GCC2-AS1	1.86953	LOC105372420	1.56213
AC003077.1	1.86886	LINC01391	1.56209
AC074286.1	1.86781	LOC105374973	1.56169
LINC02346	1.86633	LOC105374065	1.56038
AC073140.2	1.86335	LOC105369203	1.55958
AL008633.1	1.86302	LOC102724434	1.55812
AC097369.4	1.86286	CENPN-AS1	1.5574
AL390760.1	1.86283	LINC01262	1.55382
AC090948.4	1.86103	LINC02298	1.55193
LINC02390	1.85999	LINC03029	1.54934
AC098820.1	1.85969	LINC01648	1.5484
AC097467.3	1.85905	LOC101928351	1.54838
AC064836.3	1.85847	LOC105376585	1.54777
AC007569.1	1.85756	LOC102724950	1.54753
AC242426.2	1.85451	CERNA3	1.54695
LINC01549	1.85402	LOC101927188	1.54597
AL139246.5	1.85305	LOC105379356	1.54591
AC022034.3	1.852	LOC105369649	1.54563
LINC02827	1.85159	LINC02452	1.5451
AC023283.1	1.84891	LOC105370463	1.54468
AC004900.1	1.84837	MIR944	1.54464
IQCA1-AS1	1.84788	LINC02676	1.54441
Z95114.2	1.84684	LOC107986634	1.54348
AC092903.2	1.84576	P4HA3-AS1	1.54231
AL161669.1	1.84567	LOC105375955	1.54231
AL139095.4	1.8454	LOC105378438	1.5412
AC016737.1	1.84518	CASC15	1.54072
MAGEA8-AS1	1.84491	LOC101927786	1.54006
AC107959.2	1.84467	LINC00958	1.53964
AC016134.1	1.84452	LOC105377422	1.53888
AL138759.1	1.84402	LOC107985017	1.53679
DPP4-DT	1.84384	LOC105369568	1.53672
AP005717.2	1.84324	LOC105373244	1.53665
AC020911.1	1.84259	LOC105377508	1.53524
AC008875.1	1.84075	TMEM132D-AS2	1.53355
L3MBTL4-AS1	1.84031	LOC107984763	1.53166
AC004828.1	1.83967	LOC112268438	1.53162
ZKSCAN2-DT	1.83926	LOC107986116	1.53141
AC092145.1	1.83895	LINC02966	1.53019
AC090994.1	1.83831	LAMP5-AS1	1.5297
AF064858.2	1.83757	LOC105373911	1.52945
AC099568.1	1.83743	PP12613	1.52772
AC008687.2	1.83727	LOC105370528	1.52598
AC007922.2	1.83446	LOC105371068	1.52554
Z95114.4	1.83425	LOC101929432	1.52531
AC012157.2	1.83404	LOC105373265	1.52523
AL357874.1	1.83319	LOC105378494	1.52519
AC097382.1	1.8326	LOC105377558	1.52459
AC008551.1	1.83138	LOC100128885	1.52382
PLS3-AS1	1.82991	CTB-49A3.2	1.52319
AL033519.4	1.82976	LOC107985480	1.52248
COL5A1-AS1	1.82907	MIR3928	1.52229
AL731568.1	1.82896	LOC107984087	1.52179
POT1-AS1	1.82776	LOC105371968	1.52171
AC009315.1	1.82758	LINC01813	1.51959
AC084398.2	1.82684	LINC03060	1.51923
AC109809.1	1.8265	LINC02736	1.51914
AC005400.1	1.82567	LINC00382	1.5189
LINC02800	1.82566	LINC01734	1.51873
SEPTIN4-AS1	1.82484	MIR6783	1.51776
AC124276.2	1.82423	FAM247A	1.51724
AC099506.1	1.8237	LINC01356	1.51599
AC116903.2	1.82255	LOC105372640	1.51462
AC073912.1	1.82246	LOC107983995	1.51457
AC087045.2	1.82218	LOC105377362	1.51416
AC008147.1	1.82148	MAPK6-DT	1.51381
GORAB-AS1	1.82096	ACTE1P	1.5138
LINC01988	1.82005	LOC105371993	1.51368
PHC2-AS1	1.81983	LOC107987338	1.51362
AC092171.4	1.81949	LINC01213	1.51275
AL445490.1	1.8192	LOC105371233	1.51206
AL136456.1	1.81903	LOC107986400	1.51198
AC103769.1	1.81778	LOC105374920	1.51092
AC068790.5	1.81725	LOC105374292	1.5097
AC073320.1	1.81704	LOC105378247	1.50952
AC106799.1	1.81635	MIR924	1.50948
AC016074.2	1.8159	LOC105374488	1.50936
AL445985.1	1.81538	LOC105375686	1.50825
AC074044.1	1.81532	LOC105369957	1.50802
AC108050.1	1.81409	SCG5-AS1	1.50777
AC109460.3	1.81384	HIF1A-AS2	1.50744
LINC02830	1.81108	LINC02820	1.5074
AC096647.1	1.81086	LOC101927712	1.5072
AC004672.1	1.81008	ZNF114-AS1	1.50569
AC008632.1	1.80794	LOC105371501	1.50563
AC068790.2	1.8079	LOC101929319	1.50528
AP001046.1	1.80761	LOC105373741	1.50443
AC026408.1	1.80584	CCDC88C-DT	1.50418
AL033527.2	1.80549	FAM247D	1.50353
AP002387.1	1.80407	TYMSOS	1.50137
AC026782.2	1.8038	LINC02317	1.4997
AC005041.4	1.80351	LOC107986567	1.49933
AC110741.1	1.80294	LINC01748	1.49925
AC092636.1	1.80093	LOC105370073	1.49702
LINC02610	1.79985	MIR1302-9HG	1.49632
AP003108.1	1.79971	LOC105371442	1.49607
GAPLINC	1.79894	LOC107986942	1.49532
AC140847.2	1.79727	LOC105370349	1.49481
HLCS-IT1	1.79716	LOC100507156	1.49404
AC009275.1	1.79489	LOC107987038	1.49295
AC026100.1	1.79068	LOC105377571	1.49249
LINC02507	1.79048	LOC107985561	1.49214
AL591506.1	1.79034	LOC112267900	1.49129
TBILA	1.78903	GREM1-AS1	1.49091
AL606468.1	1.78769	KCNQ5-IT1	1.48987
PCAT7	1.78589	LOC105370126	1.48927
AC009303.2	1.78374	LOC105377992	1.4887
AC096861.2	1.78204	LOC105377877	1.48851
LINC00174	1.78039	MIR193B	1.48811
AL031717.1	1.78001	LINC02827	1.4878
AC012640.1	1.77884	LOC339166	1.48613
LINC01063	1.77849	DIRC1	1.48477
AC087318.1	1.7784	LOC105371083	1.48329
KCNMB2-AS1	1.7732	GACAT2	1.48267
ODF2-AS1	1.77261	LOC105376195	1.48262
LINC02225	1.77254	NAALADL2-AS2	1.48232
AL513123.1	1.76915	LOC105375836	1.48081
AP000696.2	1.76869	LOC107984283	1.48029
OVAAL	1.76803	LOC105378926	1.48001
AC068282.1	1.76746	LOC107986031	1.47825
AP003100.2	1.76719	GABRG3-AS1	1.47639
RUNX3-AS1	1.76715	LOC112268151	1.4758
AC126118.1	1.76518	LOC105371569	1.47548
LINC01891	1.76408	LOC105378018	1.47448
AP001628.1	1.76388	LOC105374511	1.47424
AC007336.2	1.76338	LOC107986970	1.47359
ASAP1-IT2	1.76269	LOC107985467	1.47176
AL589794.2	1.76263	LOC101927439	1.47133
AL158214.2	1.76015	LOC105372664	1.47054
AC011700.1	1.76012	FLVCR2-AS1	1.46964
AC097717.1	1.75982	LOC112267984	1.46895
AC012368.1	1.75938	LOC105377979	1.46796
LINC00907	1.75873	KCNMB2-AS1	1.46744
XIAP-AS1	1.7583	LOC105374164	1.4656
AL442636.1	1.75797	LOC105369558	1.46484
AC093484.4	1.75666	LOC107986925	1.46385
AP003555.2	1.75604	LOC107985454	1.46187
AC026956.2	1.75592	LOC105372460	1.46129
AC037487.1	1.75495	LOC105376475	1.46004
AC007066.3	1.75414	LOC101928336	1.45881
LINC02156	1.75357	LOC105372191	1.45873
FAM30A	1.75251	LOC107984402	1.45788
AC005197.1	1.75213	ICMT-DT	1.45787
LINC00543	1.75172	LINC01907	1.45655
AL035446.2	1.75129	LOC105376183	1.45636
AC005746.2	1.75085	SPRY4-AS1	1.45624
AC125618.1	1.74773	LOC105369561	1.45591
AC005481.1	1.74773	LOC105371847	1.45082
AC090844.3	1.74612	LOC101927914	1.45028
LINC02195	1.74455	LOC105379725	1.44901
LINC-ROR	1.74398	MIR5583-2	1.44802
TBX2-AS1	1.74333	LOC105373108	1.44415
DDR1-DT	1.74253	LOC105372442	1.44395
LINC02274	1.7418	FGF12-AS1	1.44375
AC011726.2	1.74124	LOC105377855	1.4437
AC104791.1	1.74116	LOC105372151	1.44353
AC005330.1	1.74085	LINC02461	1.44299
AC008115.2	1.73998	LINC01823	1.44226
AC016949.1	1.73966	LINC01214	1.44224
AC093567.1	1.73956	LOC105369299	1.44185
Z98742.4	1.73952	LOC105370122	1.44161
AP001020.3	1.73815	LOC105378728	1.44027
AC242988.2	1.73761	SAMSN1-AS1	1.43938
AC090236.2	1.73657	LOC107986049	1.43821
LINC01338	1.73538	LINC02653	1.4369
AL645768.1	1.73518	MIR8058	1.43583
AC244093.3	1.73378	LINC00396	1.43537
AL590822.3	1.73355	LOC105374382	1.43438
AC010184.1	1.73296	MIR592	1.4343
AC019117.1	1.73124	LOC107984696	1.434
EGFR-AS1	1.73004	LINC02551	1.43394
AC002542.6	1.72732	LINC01388	1.43317
LINC02384	1.72712	LINC01254	1.43269
UNQ6494	1.72661	LOC105378726	1.43243
AC113139.1	1.72615	LOC107986025	1.43225
AP000812.1	1.72577	LOC105369623	1.43098
AC009226.1	1.72515	LOC107985362	1.43086
AP001025.1	1.7245	MIR548AN	1.42937
AC005821.1	1.72449	MIR4675	1.42891
AL162724.1	1.72423	LOC105374614	1.42862
AC007220.1	1.72412	LOC284912	1.42859
AL121852.1	1.72365	CD300LD-AS1	1.42834
AC073326.1	1.72334	LOC100126447	1.42832
AL139381.1	1.7226	APOC4-APOC2	1.42822
KIAA1614-AS1	1.72243	MIR6765	1.42799
LINC02872	1.72228	LOC105371211	1.42788
AL355075.6	1.72103	KIRREL3-AS2	1.42758
LINC02030	1.72086	LINC01747	1.4273
AC025265.1	1.72082	MIR1910	1.42205
LINC01732	1.72081	NTM-IT	1.42081
AC004241.4	1.7207	FAM247C	1.41954
AC022506.2	1.71849	LOC105377414	1.41747
SLC2A9-AS1	1.71578	CASC8	1.41695
SAMSN1-AS1	1.71551	LOC105379548	1.41647
COL18A1-AS1	1.71413	LOC107984467	1.41602
LNCOG	1.71154	LOC102724020	1.41595
PLA2G4E-AS1	1.70458	ADGRL3-AS1	1.41571
AL359844.1	1.70451	LINC02558	1.41479
AC092718.2	1.70387	MIR6124	1.41388
AL158166.2	1.703	LOC105371960	1.41192
AC010201.2	1.70201	MIR193BHG	1.41135
A1BG-AS1	1.70061	LOC105376391	1.41127
AL359881.2	1.69842	LOC102723347	1.41107
REV3L-IT1	1.69648	LINC00161	1.41008
C22orf34	1.6961	LOC102724551	1.40999
LINC01447	1.6956	LOC107984567	1.40931
AC079841.2	1.69553	LINC01450	1.40923
AL132712.1	1.69398	LOC107987091	1.40819
AC107021.1	1.69305	LOC105377609	1.40779
TSIX	1.69173	LOC107984242	1.4065
C1orf195	1.69079	LOC105372585	1.40582
AL391056.1	1.6901	LOC105369440	1.40565
AC120498.4	1.68902	LOC100288728	1.40545
AC092821.3	1.68855	FOXC2-AS1	1.40514
AC073316.2	1.68809	LOC105378316	1.4042
AC005034.6	1.68734	LOC102723596	1.39928
AL031710.2	1.68703	LOC105372802	1.39917
Z98885.2	1.6853	MIR548AA1	1.39913
LINC00565	1.68494	MIR548D1	1.39913
AC068594.1	1.68362	MIR5692C1	1.39767
AP005136.4	1.68215	LOC102723530	1.39691
SCG5-AS1	1.68176	MIR31HG	1.39448
AL035409.1	1.68107	LOC105369577	1.39437
AF212831.1	1.68101	LINC02302	1.3936
AL022313.2	1.67971	LOC105370804	1.39272
AC114760.2	1.67915	LOC105371688	1.39253
AC008883.3	1.67838	LOC107984568	1.39099
AC022079.2	1.67819	LOC105372850	1.38981
AC110048.2	1.67803	LINC01181	1.38893
AP000350.8	1.67801	NBAT1	1.38649
AJ011932.1	1.67662	LOC105374438	1.38379
DIRC3	1.6747	LINC02253	1.38369
DDN-AS1	1.67449	LINC01283	1.38195
AL031005.1	1.67428	LOC101927881	1.38163
AC068189.2	1.67331	MIR3129	1.38049
AC092810.2	1.67278	MIR4710	1.37993
AC091729.1	1.67197	SGO1-AS1	1.37964
RBAKDN	1.67146	LOC105369955	1.37876
AC004528.1	1.67084	LOC107985423	1.37589
AC016912.1	1.6704	STARD4-AS1	1.37584
LINC01254	1.66787	LINC01366	1.37579
AC109322.2	1.66739	LOC105379050	1.37518
AL031731.1	1.66734	LINC01567	1.37384
AP005230.1	1.66679	LOC100129455	1.37173
FOXP1-IT1	1.66675	LINC01038	1.37162
AC011476.2	1.66497	CDH13-AS1	1.37065
AC019127.1	1.66447	LOC101927879	1.36972
TTC3-AS1	1.6643	LOC105373737	1.36946
AC006372.3	1.66423	LOC105376442	1.36859
AL049780.1	1.66401	LOC105369744	1.36703
MIR3681HG	1.6639	CERNA2	1.36664
INO80-AS1	1.66378	LINC02456	1.36584
AC114489.1	1.66361	SNX10-AS1	1.36275
AC010864.1	1.6627	LOC105371050	1.3624
AC106799.3	1.66231	LOC105372903	1.35979
AF228727.1	1.66226	LOC105377913	1.35964
AC126696.3	1.66139	LINC01702	1.35816
AC024581.1	1.66118	LOC105376912	1.3571
AC107993.1	1.66095	LOC105369855	1.35691
AC005086.2	1.66073	LOC107985853	1.35653
AC110769.1	1.65875	LOC105374040	1.35639
AP003472.1	1.65842	IQCJ-SCHIP1-AS1	1.35627
BX470102.1	1.65743	STPG2-AS1	1.35611
AC010210.1	1.65717	LOC107986279	1.35589
RFPL3S	1.65675	LOC107986004	1.35534
AC093577.1	1.65411	LOC105370658	1.35529
AC092666.1	1.65363	LINC02788	1.35521
AP003065.1	1.6534	LOC105376182	1.35413
AC104248.1	1.6522	LOC107984766	1.35409
MED4-AS1	1.65209	LOC105369576	1.35226
LINC02870	1.6509	LINC01508	1.35124
BX284668.2	1.6504	LINC02061	1.35112
AC099524.1	1.64936	LINC02105	1.349
UPK1A-AS1	1.64933	SLC35F3-AS1	1.34894
AL031674.1	1.64907	LOC105377306	1.34881
AC018557.2	1.64852	MIR5583-1	1.34796
AC254629.1	1.64848	LOC105369622	1.34677
AC013451.2	1.64819	LOC105376400	1.34614
SFTA1P	1.64691	LOC107985211	1.34608
Z69733.1	1.64619	OVAAL	1.34476
AC026401.2	1.64504	LOC105372645	1.3447
AC106779.1	1.64503	LOC105371006	1.34417
MIR1915HG	1.64501	TERC	1.34404
LINC01619	1.64497	LOC107987108	1.34365
AL161729.4	1.63993	LOC101929343	1.34206
LINC02878	1.63978	LOC101927551	1.34043
AC112176.1	1.63742	MIR205HG	1.33946
PEF1-AS1	1.6372	LINC01449	1.33651
LINC01355	1.63678	THOC3-AS1	1.33627
AL121782.1	1.63351	SUGCT-AS1	1.33573
TFAP2A-AS2	1.63303	LOC105372621	1.33527
THSD4-AS1	1.63182	LOC105369777	1.3352
AC116021.1	1.63166	LOC102723911	1.33257
AL356234.3	1.63131	LOC105377546	1.33227
SLC2A1-AS1	1.6311	LINC01621	1.33215
Z95331.1	1.6301	DNAJB5-DT	1.33205
AC234917.2	1.63007	LOC102724527	1.33128
AC019186.1	1.62551	LINC02470	1.33113
GSTCD-AS1	1.62544	LOC105372926	1.33034
AC005096.1	1.62516	FOXD3-AS1	1.33019
AC015802.5	1.62293	PCNA-AS1	1.33012
UBXN7-AS1	1.62259	LOC105373634	1.32961
AC005776.2	1.62237	MIR3672	1.32957
AC004584.3	1.62128	LOC105372698	1.32957
AC092275.1	1.62033	HSD11B1-AS1	1.32952
AC069503.1	1.61922	THORLNC	1.32952
TMLHE-AS1	1.61907	LOC105370346	1.32896
LINC02048	1.61841	LOC105376536	1.32761
AC007879.4	1.61826	LOC107001062	1.32761
AC009432.2	1.61785	LOC107986118	1.32757
AC010336.2	1.61598	MIR646HG	1.32731
KAZN-AS1	1.61596	SLC25A48-AS1	1.32699
AC069257.1	1.6157	KAZN-AS1	1.32645
AP000692.1	1.61411	LSAMP-AS1	1.3251
AL008718.2	1.61291	LOC105370775	1.32479
AC103703.1	1.61192	ABCC5-AS1	1.32467
AC003101.2	1.61187	LINC02751	1.32376
AL162311.3	1.61117	LOC101928191	1.32372
AC114812.2	1.61028	LINC02401	1.32322
AC109133.1	1.60928	LOC105376004	1.32297
AC078983.1	1.60747	CLLU1-AS1	1.3226
LINC01693	1.60727	LOC105372084	1.32232
AL391095.3	1.60675	LOC105374307	1.32203
YEATS2-AS1	1.60569	LINC02357	1.32139
AL451007.2	1.60447	MIR1908	1.32105
AC016026.1	1.60445	LOC105374371	1.32068
AC068025.1	1.60442	LOC105374117	1.32044
AC128709.3	1.60377	MIR548A3	1.31984
LINC01010	1.60348	LOC100130452	1.31942
AL109923.1	1.60053	LOC112268102	1.31603
AL355803.1	1.59862	GPAT4-AS1	1.31589
LINC01517	1.59832	FLJ30679	1.31552
AC005865.2	1.59667	BVES-AS1	1.31443
CERNA3	1.59589	LOC105373707	1.31374
AC009120.5	1.59482	MIR4321	1.31318
AC087289.1	1.59447	LOC105370473	1.31293
AC079313.1	1.59314	LINC01470	1.31284
TMEM139-AS1	1.59283	ASIC4-AS1	1.31284
AL080276.2	1.59205	LOC105374262	1.31272
AC025048.4	1.5914	LOC105371240	1.31237
LINC01449	1.59129	HOMER3-AS1	1.3109
AF127936.1	1.5909	LINC00461	1.31073
AC025279.1	1.59085	LOC101928682	1.30957
LINC02603	1.59041	LOC105377196	1.30911
AC024451.4	1.59027	LOC105376399	1.30815
AC125494.1	1.59012	LINC00485	1.30779
LINC02535	1.58937	LOC101927461	1.30759
AL160171.1	1.58842	LOC105372692	1.30708
AL356417.2	1.58763	LINC01116	1.30705
LACTB2-AS1	1.58761	LINC01426	1.30634
AL118508.1	1.58706	LOC105374906	1.30623
LINC00304	1.58647	VCAN-AS1	1.30573
LINC01979	1.58645	LINC01339	1.30477
AC016773.1	1.58494	LOC105375156	1.3042
AC068282.2	1.58355	LIM2-AS1	1.30274
AL591518.1	1.58157	LINC01362	1.30222
AC092720.1	1.57904	LOC105370826	1.30122
LINC01060	1.57877	LOC107986091	1.30087
AL645608.2	1.57775	LOC105376197	1.30043
Z82188.2	1.57718	LOC105376940	1.29991
AL034550.1	1.57715	LOC105372246	1.2997
AC026979.1	1.5756	LINC01788	1.2984
AC137834.2	1.57377	LOC107986334	1.29823
LINC01526	1.57311	LOC100506271	1.29799
AP003419.3	1.5728	LOC105374523	1.29764
AC078778.1	1.57183	LOC107984625	1.29477
IL21-AS1	1.57167	LINC02597	1.29337
AC116914.2	1.57162	MYOM3-AS1	1.29205
AC092902.4	1.57156	MYH9-DT	1.29196
LINC00621	1.5704	MIR6869	1.29155
AL356804.1	1.56903	LOC105375769	1.29119
NARF-AS1	1.56784	LOC105375721	1.28948
AC117509.1	1.56763	LINC01911	1.28885
IGF2-AS	1.56546	LOC105378747	1.28719
AC003093.1	1.56534	MIR3144	1.28671
AC078795.1	1.56485	LOC105379403	1.28652
DANT2	1.56456	LOC112268209	1.28583
AC113143.1	1.56394	CEP72-DT	1.28564
AL359504.1	1.56328	PVT1	1.28557
AP000553.2	1.56246	LINC01096	1.28556
AL035409.2	1.56242	LOC105379192	1.28465
AC080013.1	1.56237	LOC105370077	1.28464
AC106782.5	1.55943	LOC105375065	1.28366
AC011465.1	1.55758	LOC105377753	1.28205
AC105411.1	1.55593	LOC401471	1.2814
KCNMA1-AS3	1.55445	LOC105378748	1.2797
LINC00592	1.55435	LINC02367	1.27958
LINC02298	1.55102	LINC01250	1.27929
AL390037.1	1.55081	CH507-42P11.6	1.27925
AC009704.2	1.5502	LNCPRESS1	1.27921
TMC3-AS1	1.5499	LINC02571	1.2789
	1.549	MIR6846	1.27854
MANCR	1.54889	LINC02742	1.27827
LINC02768	1.54853	LOC105379361	1.27742
AL121612.2	1.54762	MIR1915HG	1.27741
MRTFA-AS1	1.54703	LOC101929510	1.27722
AC137894.4	1.54587	GPR84-AS1	1.27709
CFAP58-DT	1.54582	LOC105379222	1.27708
AC005912.2	1.5451	LOC105374836	1.27699
AC092803.3	1.54443	LINC01142	1.27636
AP001442.1	1.54433	LOC105373668	1.27588
RFPL1S	1.54426	LOC105371017	1.27557
AC013565.1	1.54365	MIR6768	1.27399
AC116407.2	1.54245	LOC105372928	1.27276
AL365295.1	1.54095	YEATS2-AS1	1.27105
AL157400.2	1.54055	LOC101926887	1.27068
LLPH-DT	1.53821	LOC105378714	1.26944
AC083870.1	1.53797	LOC105377616	1.26851
AC004233.3	1.53545	LOC105371269	1.26845
AC108066.2	1.53419	LINC02233	1.26796
TMEM26-AS1	1.53333	LINC00616	1.26784
AC126768.1	1.53284	LOC102724908	1.26766
AC020907.1	1.5328	LOC105373817	1.26733
AC113410.5	1.53151	LINC-ROR	1.26559
MAP3K20-AS1	1.53078	LOC107985814	1.26556
SUGT1-DT	1.52973	LOC105377097	1.26493
AC027796.4	1.52916	TGFB2-OT1	1.26467
AC104088.1	1.52805	LOC105376864	1.2644
AC008264.2	1.52716	LOC105370295	1.26421
STAM-AS1	1.52715	LOC107985306	1.26227
Z93403.1	1.52573	LOC107985669	1.26189
AC090772.1	1.52523	LOC105375243	1.26186
AC011447.3	1.52478	TGFB2-AS1	1.26179
LINC01116	1.52445	FREM2-AS1	1.26115
AC244090.2	1.52438	LOC105374444	1.26035
CT69	1.52254	LOC105377587	1.25976
AC008870.4	1.52168	LOC105369475	1.25855
AL096794.1	1.52074	LINC01512	1.25824
AL109946.1	1.52026	LOC107985909	1.25708
AC117453.1	1.51961	LOC101928251	1.25579
AL390957.1	1.51821	LINC02249	1.25494
AL078602.1	1.51779	LOC105370109	1.25386
AC100774.1	1.51557	LOC105378416	1.25338
INTS9-AS1	1.51514	LOC107984918	1.25028
AC025165.1	1.51409	LINC02464	1.24975
FLJ16779	1.51392	LOC105377524	1.24931
AC034229.4	1.51344	LOC101927513	1.24891
AC127035.1	1.5129	LINC02126	1.24641
AC078788.2	1.5117	LOC105369373	1.24636
AC104564.3	1.51157	LOC107985745	1.24563
LINC02832	1.51019	LINC00858	1.24499
AC106799.2	1.50922	LOC105373448	1.24443
AC006064.3	1.50839	LOC101928688	1.24414
AC004223.2	1.50836	LOC105374313	1.24375
AL162724.2	1.50795	RNF217-AS1	1.2428
AL096869.2	1.50658	HCG4	1.2421
AL359094.1	1.50648	TONSL-AS1	1.2415
LINC00582	1.5035	LOC112268146	1.24135
AC083862.1	1.50274	LOC107986838	1.24006
AC011997.1	1.50039	MIR3938	1.23944
AC012313.3	1.49975	LOC105369408	1.23922
AC018653.3	1.49929	LOC105373833	1.23884
LINC01828	1.49911	LOC107985488	1.23795
AC022146.2	1.49849	LINC01792	1.23783
AC138207.1	1.4978	LOC105373020	1.23732
AC004585.1	1.49672	LOC100506071	1.23629
LINC02687	1.4962	LINC02609	1.23622
EFCAB6-AS1	1.49611	LL21NC02-21A1.1	1.23495
AL121790.2	1.4948	LOC105379002	1.23481
AC008764.8	1.4945	LOC105373960	1.23388
AL512604.2	1.49419	LOC105375245	1.23309
AC010735.2	1.4914	LINC01141	1.23256
LINC01679	1.49113	LOC105372606	1.23179
AL033530.1	1.49047	LINC00698	1.23126
AC005391.1	1.48962	LINC00842	1.23093
AC015909.1	1.48897	LINC01270	1.23074
LINC02626	1.48889	MIR503	1.22986
AC145343.1	1.48861	LINC02315	1.22984
KCNQ1OT1	1.48671	LINC00557	1.22971
AC020915.1	1.48463	LOC105369318	1.22932
DNAJB5-DT	1.48333	LINC02789	1.22897
AC011462.4	1.48268	LOC107987262	1.22858
AC090246.1	1.48256	LOC100505498	1.2279
DELEC1	1.48177	LINC02255	1.22596
AC007614.1	1.4809	GRM7-AS3	1.22548
AC000065.1	1.48071	HOXA-AS3	1.22542
LNCSRLR	1.48046	GAPDH-DT	1.22435
CTD-2194D22.4	1.47892	LINC02806	1.2241
Z99127.3	1.47876	PARAL1	1.22392
AC018716.2	1.47823	LOC105376360	1.22387
LINC01122	1.47737	LOC107985897	1.22299
AC027237.2	1.47691	LINC01556	1.22289
AL603783.1	1.47688	LOC100128988	1.22257
AC132872.2	1.47656	MIR4713HG	1.22177
LBX2-AS1	1.47591	MIR205	1.22097
TTLL10-AS1	1.4757	LINC00547	1.22068
AC007686.4	1.47549	LOC105378327	1.22039
LINC00578	1.47437	LOC107987228	1.21958
LINC00491	1.47386	SPRY4-IT1	1.21934
AP000786.1	1.47247	MIR3910-1	1.2192
AC106037.2	1.47062	LOC105370668	1.21873
AC004584.1	1.47016	MIF-AS1	1.21804
AC100778.2	1.46941	LOC102724227	1.21797
DSG2-AS1	1.46844	LOC105378783	1.2173
RRN3P2	1.46834	LOC105371725	1.21655
AC106820.3	1.46771	SQLE-DT	1.21568
HMGA2-AS1	1.46722	LOC105372637	1.21519
Z97192.4	1.46638	MIR6870	1.21382
AC004825.3	1.46598	LINC02280	1.21347
Z97832.2	1.46594	JAKMIP2-AS1	1.21269
AC138207.4	1.46493	LIPC-AS1	1.21244
LINC02443	1.46461	LOC101929348	1.21212
GRIK1-AS1	1.46358	IKBKB-DT	1.21174
AC078883.1	1.46327	MIR6830	1.21121
AL031714.1	1.46303	SLC2A1-DT	1.21068
AC016027.2	1.46232	LOC105375652	1.21044
AC011815.2	1.46122	LOC107984681	1.21041
AC009464.1	1.45991	LOC105374557	1.21009
PTGES2-AS1	1.4592	LOC107985824	1.20947
AC104134.1	1.4585	LOC105379382	1.20677
AC010834.2	1.45843	LOC101928180	1.20625
FAM87A	1.45805	LOC101927960	1.20606
AP001001.1	1.45741	FLRT2-AS1	1.20498
LURAP1L-AS1	1.45692	LINC00578	1.20292
AP000253.1	1.45682	LOC105376076	1.20155
DDX59-AS1	1.45681	LOC105371332	1.201
AL138963.1	1.45629	LOC105373760	1.20091
C11orf72	1.45615	LOC105375244	1.19898
AC116667.2	1.45578	PIGY-DT	1.19805
AC004908.2	1.45544	MIR1257	1.19745
AL355607.1	1.45525	MYCL-AS1	1.1972
AC010904.2	1.455	LINC02584	1.19616
AC025048.2	1.45497	MIR4284	1.196
AC008105.3	1.45475	LOC102724333	1.19571
AC112496.1	1.45329	LOC107986293	1.19545
AC025164.1	1.45246	KCNQ5-DT	1.19489
AL034422.1	1.4501	LINC01203	1.19417
AC020978.1	1.44865	LOC105376415	1.1938
AC005014.3	1.44836	LINC02923	1.19322
AL021154.1	1.44566	PPP1R3B-DT	1.19121
AC129492.1	1.44563	LOC105374719	1.19021
AC211476.2	1.44554	LOC105374373	1.19008
AC106820.4	1.44422	LOC105376326	1.18953
AC010336.7	1.44364	LOC105374270	1.1894
RHOQ-AS1	1.44362	FAM138E	1.18886
AC074050.4	1.44342	LOC107985408	1.18847
AC024084.1	1.44119	ICA1-AS1	1.18777
AL355488.1	1.44013	ARHGAP28-AS1	1.18775
LINC00184	1.43986	LOC105374381	1.18712
AL033528.2	1.43767		1.18577
AC245052.4	1.43682	LOC101928842	1.18512
AL021707.6	1.43664	LOC105372697	1.18417
AC114284.1	1.43655	LOC112268081	1.18379
AC087175.1	1.43599	LINC00545	1.18346
LINC00462	1.43506	MIR548AC	1.18333
MIR181A2HG	1.43499	LOC105374338	1.18259
AL355601.1	1.43293	LOC105376003	1.18243
SYNGAP1-AS1	1.43245	LOC105371657	1.18191
AC012174.1	1.43238	LOC105375055	1.18186
AC023494.1	1.42963	LOC105371658	1.1814
AP000944.1	1.42949	LOC147004	1.17986
AC114296.1	1.42802	SNHG15	1.17882
LINC01730	1.42712	LOC107984373	1.17878
AC023632.5	1.42598	SAMMSON	1.17853
SND1-IT1	1.42589	CT75	1.17727
MCCC1-AS1	1.42558	LOC105376600	1.17708
LHFPL3-AS2	1.42541	LINC00269	1.17578
LINC01394	1.42467	LOC101928517	1.17548
AC090197.1	1.42457	LOC105378589	1.17329
AC002401.4	1.42418	MCM8-AS1	1.17263
LINC01556	1.42356	LOC105378375	1.17152
AC068790.7	1.42308	LOC105379178	1.17087
AC013460.1	1.42014	LOC107986386	1.17085
FO393418.1	1.41886	LOC105369647	1.17022
AP001020.2	1.41877	DGCR5	1.16949
AL391152.1	1.41772	LINC01168	1.16738
AC013731.1	1.41732	LOC105373948	1.16676
AC006487.1	1.4171	MIR7704	1.16663
AL353576.1	1.4157	LINC01405	1.1665
AL354707.1	1.41524	LOC105371460	1.16642
Z85996.2	1.41495	FAM30C	1.16631
LINC01572	1.41302	SLC5A4-AS1	1.16628
AL357079.1	1.41021	LOC107986305	1.16532
AC106037.3	1.41004	LOC105373691	1.16413
AP002954.1	1.40889	LOC105370789	1.16209
AC007785.3	1.40815	LOC105379003	1.1619
KDM4A-AS1	1.4079	LOC107984471	1.1616
AL358472.5	1.40646	LINC02885	1.15978
AL162727.1	1.40643	LOC107984413	1.15969
AC073114.1	1.4057	LINC02068	1.15932
NCBP2-AS1	1.40544	LOC105378231	1.15767
AC068989.1	1.40497	LOC105375259	1.15743
[truncated: 431 more rows]
